# Supplementary material for: Leveraging machine learning to uncover multi-pathogen infection dynamics across co-distributed frog families
Source: PeerJ. 2025 Jan 29;13:e18901. doi: 10.7717/peerj.18901 (PMC11786709; doi:10.7717/peerj.18901)
Supplement: Supplemental Information 1 [file peerj-13-18901-s001.csv]

Arctos_guid	Sp	Fam	ID	Field_Number	Sex	Age	Year	Month	State	County	Locality	Latitude	Longitude	BIO1_Annual_Mean_Temperature_30s	BIO2_Mean_Diurnal_Range_30s	BIO3_Isothermality_30s	BIO4_Temperature_Seasonality_30s	BIO5_Max_Temperature_of_Warmest_Month_30s	BIO6_Min_Temperature_of_Coldest_Month_30s	BIO7_Temperature_Annual_Range_30s	BIO8_Mean_Temperature_of_Wettest_Quarter_30s	BIO9_Mean_Temperature_of_Driest_Quarter_30s	BIO10_Mean_Temperature_of_Warmest_Quarter_30s	BIO11_Mean_Temperature_of_Coldest_Quarter_30s	BIO12_Annual_Precipitation_30s	BIO13_Precipitation_of_Wettest_Month_30s	BIO14_Precipitation_of_Driest_Month_30s	BIO15_Precipitation_Seasonality_coefficient.of.variation_30s	BIO16_Precipitation_of_Wettest_Quarter_30s	BIO17_Precipitation_of_Driest_Quarter_30s	BIO18_Precipitation_of_Warmest_Quarter_30s	BIO19_Precipitation_of_Coldest_Quarter_30s	Elevation_30s	TPC1	TPC2	PPC1	PPC2	elev.z.1	TPC1.z.1	TPC2.z.1	PPC1.z.1	PPC2.z.1	lat.z.1	Tissue_Type_Tested_Bd	Tissue_Type_Tested_Pr	Tissue_Type_Tested_Rv	Status_Bd	Status_Pr	Status_Rv
https://arctos.database.museum/guid/MSB:Herp:103912	Rana catesbeiana	Ranidae	MSB:Herp:103912	MJM 472 (9/24/2020)	unknown	adult	2009	7	FL	Levy	on CR343	29.36344	-82.63868	20.69583	13.375	49.35425	536.42102	33.1	6	27.1	26.83333	17.91667	26.83333	13.78333	1430	224	55	47.45314	606	200	606	281	16	3.463400224	0.685558388	1.985630759	-3.323093083	-0.782303456	1.206850867	0.556555738	0.843160659	-2.282249755	-1.127765504	Liver_included_no_skin	Liver_included_no_skin	NA	0	0	NA
https://arctos.database.museum/guid/MSB:Herp:103916	Hyla squirella	Hylidae	MSB:Herp:103916	MJM 476	male	adult	2009	7	FL	Levy	on SR24	29.3449	-82.74346	20.6375	12.94167	48.65288	535.06635	33	6.4	26.6	26.78333	17.88333	26.78333	13.76667	1464	234	54	49.0887	625	202	625	286	8	3.461413808	0.371499191	2.240572827	-3.611471444	-0.826006672	1.206158684	0.301593577	0.951417002	-2.480303624	-1.131093956	Liver_included_no_skin	Liver_included_no_skin	NA	0	1	NA
https://arctos.database.museum/guid/MSB:Herp:103925	Anaxyrus terrestris	Bufonidae	MSB:Herp:103925	MJM 484	unknown	unknown	2009	7	FL	Levy	on SR24	29.36719	-82.72346	20.6125	12.925	48.40824	534.91345	33	6.3	26.7	26.76667	17.88333	26.76667	13.75	1463	233	54	48.50994	622	203	622	289	10	3.435130184	0.359173288	2.233959505	-3.546131912	-0.815080868	1.196999935	0.291587059	0.948608779	-2.435429428	-1.127092273	Liver_included_no_skin	Liver_included_no_skin	NA	0	0	NA
https://arctos.database.museum/guid/MSB:Herp:104135	Anaxyrus terrestris	Bufonidae	MSB:Herp:104135	MJM 690	unknown	unknown	2010	1	FL	Gulf	on CR 361	29.97876	-85.10328	19.94167	11.31667	42.38452	603.63983	32.3	5.6	26.7	26.85	16.66667	26.98333	12.28333	1606	215	85	33.69711	598	304	576	356	9	2.811253512	-0.831533687	3.574370118	-1.523525138	-0.82054377	0.979604874	-0.675062625	1.51778887	-1.046333878	-1.017298221	Liver_included_no_skin	Liver_included_no_skin	NA	0	0	NA
https://arctos.database.museum/guid/MSB:Herp:104416	Anaxyrus fowleri	Bufonidae	MSB:Herp:104416	MJM 959	unknown	unknown	2010	6	FL	Leon	The Blairstone at Governor's Square	30.43817	-84.24607	19.775	13.03333	44.94253	627.92047	33.3	4.3	29	27.1	16.21667	27.1	11.75	1541	196	78	27.46456	526	274	526	358	49	2.760422732	0.49461502	2.701974754	-0.867471755	-0.602027691	0.961892462	0.401542498	1.147342629	-0.595766399	-0.934821178	Liver_included_no_skin	NA	NA	0	NA	NA
https://arctos.database.museum/guid/MSB:Herp:102005	Hyla squirella	Hylidae	MSB:Herp:102005	LNB 597	unknown	unknown	2012	5	FL	Sumter	Jct 471 and SD, on side of K building (Tarrytown)	28.55562	-82.0554	21.69583	12.79167	51.16666	482.38733	33.2	8.2	25	27.18333	19.46667	27.18333	15.48333	1276	188	55	48.30093	544	182	544	218	30	4.123577372	0.28325515	0.700099949	-2.816784851	-0.705822828	1.436895134	0.229954562	0.297284242	-1.934524966	-1.272791962	Liver_included_no_skin	Liver_included_no_skin	NA	0	0	NA
https://arctos.database.museum/guid/MSB:Herp:102401	Hyla squirella	Hylidae	MSB:Herp:102401	LNB 993	male	adult	2012	5	FL	Nassau	no locality given	30.35111	-82.00936	20.0375	12.20833	44.07341	580.62708	33.1	5.4	27.7	26.83333	16.83333	26.83333	12.61667	1338	192	59	39.6664	517	203	517	269	26	2.955513206	-0.122820178	1.122290558	-2.040048393	-0.727674436	1.029873374	-0.099708903	0.476559523	-1.401074189	-0.950450902	Liver_included_no_skin	NA	NA	0	NA	NA
https://arctos.database.museum/guid/MSB:Herp:102406	Hyla squirella	Hylidae	MSB:Herp:102406	LNB 998	male	adult	2012	5	FL	Nassau	no locality description given	30.35111	-82.00936	20.0375	12.20833	44.07341	580.62708	33.1	5.4	27.7	26.83333	16.83333	26.83333	12.61667	1338	192	59	39.6664	517	203	517	269	26	2.955513206	-0.122820178	1.122290558	-2.040048393	-0.727674436	1.029873374	-0.099708903	0.476559523	-1.401074189	-0.950450902	Liver_included_no_skin	Liver_included_no_skin	NA	0	0	NA
https://arctos.database.museum/guid/MSB:Herp:102438	Hyla cinerea	Hylidae	MSB:Herp:102438	LNB 1030	male	adult	2012	6	NC	Columbus	no locality description given	34.30648	-78.49171	16.8875	12.79167	40.73779	714.32458	32.3	0.9	31.4	25.5	13	25.5	7.86667	1291	166	71	28.20157	447	231	447	283	13	1.329195661	0.275884071	0.912482538	-0.512512911	-0.798692162	0.46316938	0.223970511	0.387468503	-0.351986067	-0.240350508	Liver_included_no_skin	Liver_included_no_skin	NA	0	0	NA
https://arctos.database.museum/guid/MSB:Herp:102760	Hyla cinerea	Hylidae	MSB:Herp:102760	LNB 1353	male	adult	2012	8	GA	Bryan	no locality description given	31.90931	-81.29993	19.07083	11.39167	39.69222	640.64404	32.8	4.1	28.7	26.36667	15.5	26.7	10.9	1262	178	61	34.53313	468	210	465	258	13	2.290503918	-0.681819956	0.648973517	-1.308943506	-0.798692162	0.798145308	-0.553520773	0.275574367	-0.898962479	-0.670710085	Liver_included_no_skin	Liver_included_no_skin	NA	0	0	NA
https://arctos.database.museum/guid/MSB:Herp:102761	Hyla cinerea	Hylidae	MSB:Herp:102761	LNB 1354	male	adult	2012	8	GA	Bryan	no locality description given	31.90931	-81.29993	19.07083	11.39167	39.69222	640.64404	32.8	4.1	28.7	26.36667	15.5	26.7	10.9	1262	178	61	34.53313	468	210	465	258	13	2.290503918	-0.681819956	0.648973517	-1.308943506	-0.798692162	0.798145308	-0.553520773	0.275574367	-0.898962479	-0.670710085	Liver_included_no_skin	Liver_included_no_skin	NA	0	0	NA
https://arctos.database.museum/guid/MSB:Herp:102775	Hyla cinerea	Hylidae	MSB:Herp:102775	LNB 1368	unknown	juvenile	2012	8	GA	Crisp	no locality given	31.88819	-83.80598	18.72083	13.04167	42.481	687.18616	33.5	2.8	30.7	11.4	19.41667	26.85	9.91667	1186	129	49	24.56861	367	203	347	342	90	1.864702929	1.568645868	-0.41454429	0.298262323	-0.378048711	0.649771381	1.273471193	-0.176028416	0.204842024	-0.67450172	Liver_included_no_skin	NA	NA	0	NA	NA
https://arctos.database.museum/guid/MSB:Herp:102893	Hyla cinerea	Hylidae	MSB:Herp:102893	LNB 1486	male	adult	2013	5	GA	Telfair	no locality description given	32.0172	-82.88542	18.6125	13.25833	43.04654	678.33728	33.6	2.8	30.8	26.71667	19.25	26.71667	10	1158	127	57	23.28782	356	201	356	317	79	2.317662744	0.762252243	-0.437103366	0.433096225	-0.438140632	0.807609029	0.618817984	-0.185607702	0.297443896	-0.651340789	Liver_included_no_skin	Liver_included_no_skin	NA	0	0	NA
https://arctos.database.museum/guid/MSB:Herp:104862	Pseudacris crucifer	Hylidae	MSB:Herp:104862	LNB 2023	male	adult	2020	3	OH	Washington	Wayne National Forest - Marietta, Leith Run Recreation Area	39.44597	-81.15047	11.45	12.65	35.23677	879.84503	29.5	-6.4	35.9	22.03333	0.2	22.03333	0.2	1038	107	66	14.89705	304	215	304	215	206	-1.667993481	-0.037945769	-1.191162526	1.317947189	0.255647917	-0.581226324	-0.030805451	-0.505804705	0.905146071	0.6823328	Liver_included_no_skin	Liver_included_no_skin	NA	0	0	NA
https://arctos.database.museum/guid/MSB:Herp:104864	Pseudacris crucifer	Hylidae	MSB:Herp:104864	LNB 2025	male	adult	2020	3	OH	Washington	Wayne National Forest - Marietta, Leith Run Recreation Area	39.44597	-81.15047	11.45	12.65	35.23677	879.84503	29.5	-6.4	35.9	22.03333	0.2	22.03333	0.2	1038	107	66	14.89705	304	215	304	215	206	-1.667993481	-0.037945769	-1.191162526	1.317947189	0.255647917	-0.581226324	-0.030805451	-0.505804705	0.905146071	0.6823328	Liver_included_no_skin	Liver_included_no_skin	NA	0	0	NA
https://arctos.database.museum/guid/MSB:Herp:104890	Rana clamitans	Ranidae	MSB:Herp:104890	LNB 2051	female	adult	2020	3	OH	Franklin	Flooded grass (<12 inches deep) at intersection of railroad crossing, Camp Chase Trail, Alkire Rd	39.89138	-83.24255	10.67083	11.375	31.33609	939.55853	28.8	-7.5	36.3	19.88333	-1.4	21.81667	-1.4	964	106	55	21.01856	304	183	290	183	282	-2.347070861	-0.828105765	-1.903738609	0.757327704	0.670828466	-0.817856534	-0.67227974	-0.808386702	0.520121141	0.762296449	Liver_included_no_skin	NA	NA	0	NA	NA
https://arctos.database.museum/guid/MSB:Herp:104918	Rana clamitans	Ranidae	MSB:Herp:104918	LNB 2079	female	adult	2020	6	OH	Union	Alive on Bear Swamp Rd (149)	40.28571	-83.46312	10.1375	11.225	30.17473	958.00482	28.9	-8.3	37.2	19.45	-2.13333	21.56667	-2.13333	927	102	49	22.7509	299	170	284	170	326	-2.636734801	-0.873344254	-2.272313808	0.592471851	0.911196152	-0.918792365	-0.709005628	-0.964895211	0.406900651	0.833089798	Liver_included_no_skin	NA	NA	0	NA	NA
https://arctos.database.museum/guid/MSB:Herp:104921	Rana catesbeiana	Ranidae	MSB:Herp:104921	LNB 2082	unknown	juvenile	2020	6	OH	Union	Alive on Bear Swamp Rd (149)	40.29708	-83.47198	10.1125	11.225	30.17473	957.28815	28.9	-8.3	37.2	19.43333	-2.16667	21.53333	-2.16667	927	102	49	22.7509	299	170	284	170	328	-2.643568322	-0.87429192	-2.272313808	0.592471851	0.922121956	-0.921173562	-0.70977497	-0.964895211	0.406900651	0.835131033	Liver_included_no_skin	NA	NA	0	NA	NA
https://arctos.database.museum/guid/MSB:Herp:104926	Rana catesbeiana	Ranidae	MSB:Herp:104926	LNB 2087	unknown	juvenile	2020	6	OH	Union	Alive on Bear Swamp Rd (149)	40.29708	-83.47198	10.1125	11.225	30.17473	957.28815	28.9	-8.3	37.2	19.43333	-2.16667	21.53333	-2.16667	927	102	49	22.7509	299	170	284	170	328	-2.643568322	-0.87429192	-2.272313808	0.592471851	0.922121956	-0.921173562	-0.70977497	-0.964895211	0.406900651	0.835131033	Liver_included_no_skin	NA	NA	0	NA	NA
https://arctos.database.museum/guid/MSB:Herp:104927	Rana catesbeiana	Ranidae	MSB:Herp:104927	LNB 2088	unknown	juvenile	2020	6	OH	Union	Alive on Bear Swamp Rd (149)	40.29708	-83.47198	10.1125	11.225	30.17473	957.28815	28.9	-8.3	37.2	19.43333	-2.16667	21.53333	-2.16667	927	102	49	22.7509	299	170	284	170	328	-2.643568322	-0.87429192	-2.272313808	0.592471851	0.922121956	-0.921173562	-0.70977497	-0.964895211	0.406900651	0.835131033	Liver_included_no_skin	NA	NA	0	NA	NA
https://arctos.database.museum/guid/MSB:Herp:104930	Rana clamitans	Ranidae	MSB:Herp:104930	LNB 2091	female	adult	2020	6	OH	Union	Alive on Northwest Parkway (133)	40.26294	-83.46751	10.17083	11.275	30.30914	957.64258	28.9	-8.3	37.2	19.46667	-2.1	21.58333	-2.1	932	103	50	22.61876	301	171	286	171	328	-2.623507575	-0.840043586	-2.215187768	0.595805449	0.922121956	-0.914183227	-0.681971202	-0.940637715	0.409190115	0.829001941	Liver_included_no_skin	NA	NA	0	NA	NA
https://arctos.database.museum/guid/MSB:Herp:104628	Rana clamitans	Ranidae	MSB:Herp:104628	LNB 2318	unknown	unknown	2021	5	OK	Le Flore	Alive on E1200	35.2746	-94.56084	16.0375	13.35833	36.00629	868.052	34.2	-2.9	37.1	15.93333	4.98333	26.48333	4.98333	1181	145	61	24.26797	363	217	260	217	158	-0.043862363	1.627229098	-0.737709417	0.449423035	-0.006571377	-0.015284209	1.321030721	-0.313254393	0.308656901	-0.066545682	Liver_included_no_skin	NA	NA	0	NA	NA
https://arctos.database.museum/guid/MSB:Herp:105905	Rana clamitans	Ranidae	MSB:Herp:105905	LNB 2587	unknown	adult	2022	5	KY	Ballard	Kelly Br Rd	37.200695	-88.992371	14.025	11.68333	32.09707	916.31305	32	-4.4	36.4	13.71667	20.58333	24.95	2.23333	1213	126	79	15.55872	366	260	289	281	100	-0.602946265	0.479648149	0.12242248	1.449948623	-0.323419691	-0.210101685	0.389391967	0.051984398	0.995802647	0.279242656	Liver_included_no_skin	NA	NA	0	NA	NA
https://arctos.database.museum/guid/MSB:Herp:103915	Anaxyrus terrestris	Bufonidae	MSB:Herp:103915	MJM 475	unknown	unknown	2009	7	FL	Levy	on SR24	29.3449	-82.74346	20.6375	12.94167	48.65288	535.06635	33	6.4	26.6	26.78333	17.88333	26.78333	13.76667	1464	234	54	49.0887	625	202	625	286	8	3.461413808	0.371499191	2.240572827	-3.611471444	-0.826006672	1.206158684	0.301593577	0.951417002	-2.480303624	-1.131093956	Liver_included_no_skin	Liver_included_no_skin	Liver_included_no_skin	0	0	0
https://arctos.database.museum/guid/MSB:Herp:103921	Hyla squirella	Hylidae	MSB:Herp:103921	MJM 480	unknown	unknown	2009	7	FL	Levy	on SR24	29.35271	-82.7363	20.62917	12.94167	48.47066	535.78088	33	6.3	26.7	26.78333	17.88333	26.78333	13.75	1463	233	54	48.91018	624	202	624	287	8	3.439693835	0.37109218	2.229581344	-3.585594859	-0.826006672	1.198590177	0.301263154	0.946749676	-2.462531979	-1.129691841	Liver_included_no_skin	Liver_included_no_skin	Liver_included_no_skin	0	0	0
https://arctos.database.museum/guid/MSB:Herp:103936	Rana catesbeiana	Ranidae	MSB:Herp:103936	MJM 494 (9/24/2020)	unknown	adult	2009	7	FL	Levy	on SR24	29.44025	-82.6499	20.59167	13.45	49.2674	542.07025	33.1	5.8	27.3	26.81667	17.75	26.81667	13.61667	1437	225	54	47.07883	607	201	607	288	21	3.405917004	0.73889072	2.029447129	-3.317777464	-0.754988946	1.186820357	0.599852438	0.861766455	-2.278599068	-1.113975944	Liver_included_no_skin	Liver_included_no_skin	Liver_included_no_skin	0	0	0
https://arctos.database.museum/guid/MSB:Herp:103948	Anaxyrus terrestris	Bufonidae	MSB:Herp:103948	MJM 505	unknown	unknown	2009	7	FL	St. John's	8448 A1A S. Crescent Silver Sands	29.72324	-81.23555	20.92083	9.625	41.13248	509.4313	31.8	8.4	23.4	26.68333	15.65	26.7	14.33333	1256	165	60	38.06794	478	208	463	235	4	3.29607797	-2.158352073	0.403051902	-1.446453879	-0.847858279	1.148546024	-1.752211411	0.17114839	-0.99340251	-1.063171263	Liver_included_no_skin	Liver_included_no_skin	Liver_included_no_skin	0	0	0
https://arctos.database.museum/guid/MSB:Herp:104115	Anaxyrus terrestris	Bufonidae	MSB:Herp:104115	MJM 671	unknown	unknown	2009	12	FL	Highlands	on SR17	27.15409	-81.34542	22.5	13.63333	55.64626	418.35715	33.8	9.3	24.5	27.11666	18.31667	27.23333	17.08333	1242	210	42	61.005	583	143	533	157	47	4.687334527	0.926408379	0.139991371	-4.134998782	-0.612953495	1.633341044	0.752084589	0.059444696	-2.839854232	-1.524406098	Liver_included_no_skin	Liver_included_no_skin	Liver_included_no_skin	0	0	0
https://arctos.database.museum/guid/MSB:Herp:104116	Anaxyrus terrestris	Bufonidae	MSB:Herp:104116	MJM 672	unknown	unknown	2009	12	FL	Highlands	on SR17	27.15409	-81.34542	22.5	13.63333	55.64626	418.35715	33.8	9.3	24.5	27.11666	18.31667	27.23333	17.08333	1242	210	42	61.005	583	143	533	157	47	4.687334527	0.926408379	0.139991371	-4.134998782	-0.612953495	1.633341044	0.752084589	0.059444696	-2.839854232	-1.524406098	Liver_included_no_skin	Liver_included_no_skin	Liver_included_no_skin	0	0	0
https://arctos.database.museum/guid/MSB:Herp:104117	Anaxyrus terrestris	Bufonidae	MSB:Herp:104117	MJM 673	unknown	unknown	2009	12	FL	Highlands	on SR17	27.15409	-81.34542	22.5	13.63333	55.64626	418.35715	33.8	9.3	24.5	27.11666	18.31667	27.23333	17.08333	1242	210	42	61.005	583	143	533	157	47	4.687334527	0.926408379	0.139991371	-4.134998782	-0.612953495	1.633341044	0.752084589	0.059444696	-2.839854232	-1.524406098	Liver_included_no_skin	Liver_included_no_skin	Liver_included_no_skin	0	0	0
https://arctos.database.museum/guid/MSB:Herp:104123	Pseudacris crucifer	Hylidae	MSB:Herp:104123	MJM 68	female	adult	2009	3	IL	Johnson	on Belknap Rd., 0.6mi W of RR Xing	37.33879	-88.92105	13.7375	11.74167	32.16895	916.42371	31.7	-4.8	36.5	13.66667	20.16667	24.66667	1.9	1205	125	78	15.90738	365	255	289	278	117	-0.735473475	0.473061734	0.038487621	1.40749051	-0.230550358	-0.256281903	0.384044929	0.016343042	0.966643062	0.304034601	Liver_included_no_skin	Liver_included_no_skin	Liver_included_no_skin	0	0	0
https://arctos.database.museum/guid/MSB:Herp:104175	Rana catesbeiana	Ranidae	MSB:Herp:104175	MJM 73	unknown	unknown	2009	3	IL	Marion	on SR161	38.52111	-88.71113	12.53333	11.81667	31.17854	962.02991	31.4	-6.5	37.9	12.43333	0.01667	23.96667	0.01667	1060	112	57	19.86648	322	209	276	209	144	-1.906696889	0.400160923	-1.399912777	0.923950889	-0.083052005	-0.664404529	0.324861983	-0.594446563	0.634555409	0.516294364	Liver_included_no_skin	Liver_included_no_skin	Liver_included_no_skin	0	0	0
https://arctos.database.museum/guid/MSB:Herp:104127	Hyla cinerea	Hylidae	MSB:Herp:104127	MJM 683	unknown	unknown	2010	1	FL	Gulf	Forest Hill Cemetery	29.78485	-85.27594	20.25	9.88333	39.21958	593.74774	31.8	6.6	25.2	27.03333	17.16667	27.15	12.7	1567	216	81	35.38794	600	298	565	330	12	2.846363893	-1.917161651	3.279783957	-1.709045823	-0.804155064	0.991839381	-1.556406188	1.392698412	-1.173746661	-1.052110532	Liver_included_no_skin	Liver_included_no_skin	Liver_included_no_skin	0	0	0
https://arctos.database.museum/guid/MSB:Herp:104139	Anaxyrus terrestris	Bufonidae	MSB:Herp:104139	MJM 695	unknown	unknown	2010	1	FL	Gulf	on CR 361	29.97025	-85.08444	19.97083	11.225	42.19925	601.51495	32.3	5.7	26.6	26.85	16.7	27	12.35	1597	213	85	33.57622	594	302	571	355	11	2.82528619	-0.896655559	3.501534841	-1.479307453	-0.809617966	0.984494678	-0.727930406	1.486860743	-1.015965845	-1.018826006	Liver_included_no_skin	Liver_included_no_skin	Liver_included_no_skin	0	0	0
https://arctos.database.museum/guid/MSB:Herp:104140	Hyla squirella	Hylidae	MSB:Herp:104140	MJM 696	unknown	unknown	2010	1	FL	Gulf	on CR 361	29.97025	-85.08444	19.97083	11.225	42.19925	601.51495	32.3	5.7	26.6	26.85	16.7	27	12.35	1597	213	85	33.57622	594	302	571	355	11	2.82528619	-0.896655559	3.501534841	-1.479307453	-0.809617966	0.984494678	-0.727930406	1.486860743	-1.015965845	-1.018826006	Liver_included_no_skin	Liver_included_no_skin	Liver_included_no_skin	0	0	0
https://arctos.database.museum/guid/MSB:Herp:104142	Pseudacris crucifer	Hylidae	MSB:Herp:104142	MJM 698	unknown	unknown	2010	1	FL	Jackson	Florida Caverns State Park	30.8182	-85.24834	19.1	12.88333	43.82086	647.22131	33	3.6	29.4	26.71667	15.4	26.71667	10.86667	1428	168	73	22.44522	448	271	448	371	42	2.425983269	0.36689967	1.787974263	0.081513859	-0.640268005	0.845354225	0.297859555	0.759229556	0.055982478	-0.866595082	Liver_included_no_skin	Liver_included_no_skin	Liver_included_no_skin	0	0	0
https://arctos.database.museum/guid/MSB:Herp:104147	Anaxyrus terrestris	Bufonidae	MSB:Herp:104147	MJM 702	unknown	unknown	2010	1	FL	Jackson	Florida Caverns State Park	30.8182	-85.24834	19.1	12.88333	43.82086	647.22131	33	3.6	29.4	26.71667	15.4	26.71667	10.86667	1428	168	73	22.44522	448	271	448	371	42	2.425983269	0.36689967	1.787974263	0.081513859	-0.640268005	0.845354225	0.297859555	0.759229556	0.055982478	-0.866595082	Liver_included_no_skin	Liver_included_no_skin	Liver_included_no_skin	0	0	0
https://arctos.database.museum/guid/MSB:Herp:104201	Pseudacris crucifer	Hylidae	MSB:Herp:104201	MJM 753	male	adult	2010	1	GA	Miller	ditch on NE side of US27 0.7mi SE of jct w/ 310	31.15747	-84.71673	19.1125	13.34167	44.32447	658.84583	33.5	3.4	30.1	11.93333	20.2	26.83333	10.68333	1361	147	60	22.90494	416	236	391	385	54	2.157964355	1.730104754	0.855732279	0.265476915	-0.574713181	0.751960786	1.404548095	0.363370576	0.182325505	-0.805686555	Liver_included_no_skin	Liver_included_no_skin	Liver_included_no_skin	0	0	0
https://arctos.database.museum/guid/MSB:Herp:104341	Hyla chrysoscelis-versicolor complex	Hylidae	MSB:Herp:104341	MJM 889	male	adult	2010	5	FL	Leon	The Blairstone at Governor's Square	30.43817	-84.24607	19.775	13.03333	44.94253	627.92047	33.3	4.3	29	27.1	16.21667	27.1	11.75	1541	196	78	27.46456	526	274	526	358	49	2.760422732	0.49461502	2.701974754	-0.867471755	-0.602027691	0.961892462	0.401542498	1.147342629	-0.595766399	-0.934821178	Liver_included_no_skin	Liver_included_no_skin	Liver_included_no_skin	0	0	0
https://arctos.database.museum/guid/MSB:Herp:104343	Hyla chrysoscelis-versicolor complex	Hylidae	MSB:Herp:104343	MJM 890	male	adult	2010	5	FL	Leon	The Blairstone at Governor's Square	30.43817	-84.24607	19.775	13.03333	44.94253	627.92047	33.3	4.3	29	27.1	16.21667	27.1	11.75	1541	196	78	27.46456	526	274	526	358	49	2.760422732	0.49461502	2.701974754	-0.867471755	-0.602027691	0.961892462	0.401542498	1.147342629	-0.595766399	-0.934821178	Liver_included_no_skin	Liver_included_no_skin	Liver_included_no_skin	0	0	0
https://arctos.database.museum/guid/MSB:Herp:104396	Rana sphenocephala	Ranidae	MSB:Herp:104396	MJM 939	unknown	unknown	2010	6	FL	Dixie	on CR 357	29.50389	-83.18223	20.27917	12.54167	46.97253	560.44409	32.7	6	26.7	26.73333	17.5	26.73333	13.13333	1492	242	58	49.98521	641	213	639	298	16	3.21225855	0.06367687	2.615240914	-3.703608176	-0.782303456	1.119338444	0.051694688	1.11051274	-2.54358173	-1.10255077	Liver_included_no_skin	Liver_included_no_skin	Liver_included_no_skin	0	0	0
https://arctos.database.museum/guid/MSB:Herp:102006	Hyla squirella	Hylidae	MSB:Herp:102006	LNB 598	unknown	unknown	2012	5	FL	Sumter	Jct 471 and SD, on side of K building (Tarrytown)	28.55562	-82.0554	21.69583	12.79167	51.16666	482.38733	33.2	8.2	25	27.18333	19.46667	27.18333	15.48333	1276	188	55	48.30093	544	182	544	218	30	4.123577372	0.28325515	0.700099949	-2.816784851	-0.705822828	1.436895134	0.229954562	0.297284242	-1.934524966	-1.272791962	Liver_included_no_skin	Liver_included_no_skin	Liver_included_no_skin	0	0	0
https://arctos.database.museum/guid/MSB:Herp:102008	Hyla cinerea	Hylidae	MSB:Herp:102008	LNB 600	unknown	unknown	2012	5	FL	Pasco	CRS77 0.3 km N Dickake, 0.5 km S Elam Rd	28.2769	-82.27996	22.04167	12.21667	50.06831	474.60907	33.1	8.7	24.4	27.4	19.76667	27.4	15.88333	1298	203	51	50.72321	560	186	560	222	40	4.216907665	-0.138495173	0.908053777	-3.202414685	-0.651193809	1.469416857	-0.112434308	0.385587914	-2.199369668	-1.322830057	Liver_included_no_skin	Liver_included_no_skin	Liver_included_no_skin	1	0	0
https://arctos.database.museum/guid/MSB:Herp:102009	Hyla cinerea	Hylidae	MSB:Herp:102009	LNB 601	unknown	unknown	2012	5	FL	Pasco	CRS77 0.3 km N Dickake, 0.5 km S Elam Rd	28.2769	-82.27996	22.04167	12.21667	50.06831	474.60907	33.1	8.7	24.4	27.4	19.76667	27.4	15.88333	1298	203	51	50.72321	560	186	560	222	40	4.216907665	-0.138495173	0.908053777	-3.202414685	-0.651193809	1.469416857	-0.112434308	0.385587914	-2.199369668	-1.322830057	Liver_included_no_skin	Liver_included_no_skin	Liver_included_no_skin	0	0	0
https://arctos.database.museum/guid/MSB:Herp:102010	Anaxyrus terrestris	Bufonidae	MSB:Herp:102010	LNB 602	unknown	unknown	2012	5	FL	Pasco	Green Swamp WMA, near creek under bridge W471	28.31489	-82.05639	21.8375	11.90833	49.61805	468.30997	32.9	8.9	24	27.16667	19.65	27.16667	15.81667	1274	194	50	50.85764	553	177	553	213	37	4.169241022	-0.377800597	0.646680736	-3.146464969	-0.667582515	1.452807016	-0.306709237	0.27460078	-2.160944254	-1.316009781	Liver_included_no_skin	Liver_included_no_skin	Liver_included_no_skin	0	0	0
https://arctos.database.museum/guid/MSB:Herp:102011	Anaxyrus terrestris	Bufonidae	MSB:Herp:102011	LNB 603	unknown	unknown	2012	5	FL	Pasco	Green Swamp WMA, near creek under bridge W471	28.31489	-82.05639	21.8375	11.90833	49.61805	468.30997	32.9	8.9	24	27.16667	19.65	27.16667	15.81667	1274	194	50	50.85764	553	177	553	213	37	4.169241022	-0.377800597	0.646680736	-3.146464969	-0.667582515	1.452807016	-0.306709237	0.27460078	-2.160944254	-1.316009781	Liver_included_no_skin	Liver_included_no_skin	Liver_included_no_skin	0	0	0
https://arctos.database.museum/guid/MSB:Herp:102303	Hyla squirella	Hylidae	MSB:Herp:102303	LNB 895	female	adult	2012	5	AL	Perry	no locality description given	32.69018	-87.25938	17.3375	12.89167	40.53983	737.16943	32.9	1.1	31.8	9.66667	22.61667	26.2	8.05	1413	160	75	20.65266	443	272	325	413	64	1.27501363	1.545418284	1.533418115	0.791328906	-0.520084162	0.444289197	1.254614382	0.651137087	0.543472649	-0.530521912	Liver_included_no_skin	Liver_included_no_skin	Liver_included_no_skin	0	0	0
https://arctos.database.museum/guid/MSB:Herp:102335	Hyla squirella	Hylidae	MSB:Herp:102335	LNB 927	unknown	unknown	2012	5	FL	Dixie	no locality description given	29.44259	-83.18669	20.39167	12.2	46.38783	555.62756	32.7	6.4	26.3	26.78333	17.68333	26.8	13.3	1491	243	59	50.19633	643	212	639	295	13	3.267181838	-0.177317691	2.627876738	-3.724657186	-0.798692162	1.138476924	-0.14395153	1.115878304	-2.558037869	-1.113555848	Liver_included_no_skin	Liver_included_no_skin	Liver_included_no_skin	0	0	0
https://arctos.database.museum/guid/MSB:Herp:102399	Hyla cinerea	Hylidae	MSB:Herp:102399	LNB 991	male	adult	2012	5	FL	Nassau	no locality description given	30.35111	-82.00936	20.0375	12.20833	44.07341	580.62708	33.1	5.4	27.7	26.83333	16.83333	26.83333	12.61667	1338	192	59	39.6664	517	203	517	269	26	2.955513206	-0.122820178	1.122290558	-2.040048393	-0.727674436	1.029873374	-0.099708903	0.476559523	-1.401074189	-0.950450902	Liver_included_no_skin	Liver_included_no_skin	Liver_included_no_skin	0	0	0
https://arctos.database.museum/guid/MSB:Herp:102419	Hyla squirella	Hylidae	MSB:Herp:102419	LNB 1011	male	adult	2012	5	FL	Saint Johns	no locality description given	30.06029	-81.51268	20.51667	10.58333	41.66667	546.60663	32.3	6.9	25.4	26.7	14.71667	26.8	13.46667	1272	169	64	36.99244	481	221	460	244	17	3.034360907	-1.401044897	0.649684636	-1.310082377	-0.776840554	1.057348517	-1.137407973	0.27587633	-0.899744638	-1.002661289	Liver_included_no_skin	Liver_included_no_skin	Liver_included_no_skin	0	0	0
https://arctos.database.museum/guid/MSB:Herp:102428	Hyla squirella	Hylidae	MSB:Herp:102428	LNB 1020	male	adult	2012	5	FL	Marion	no locality description given	29.24202	-81.94057	20.7125	12.25833	48.0719	510.92215	32.6	7.1	25.5	26.58333	18.18333	26.58333	14.16667	1294	178	60	42.05134	523	193	523	237	27	3.541320859	-0.158699595	0.789436698	-2.151114646	-0.722211534	1.234002966	-0.128836831	0.335219408	-1.477352801	-1.149563816	Liver_included_no_skin	Liver_included_no_skin	Liver_included_no_skin	0	0	0
https://arctos.database.museum/guid/MSB:Herp:102435	Hyla squirella	Hylidae	MSB:Herp:102435	LNB 1027	male	adult	2012	6	NC	Columbus	no locality description given	34.30312	-78.4874	16.86667	12.8	40.89457	715.09802	32.2	0.9	31.3	25.48333	12.95	25.48333	7.83333	1294	167	71	28.46325	449	231	449	283	14	1.323105658	0.268897324	0.935795929	-0.546871226	-0.79322926	0.461047268	0.218298472	0.397368095	-0.375582835	-0.240953722	Liver_included_no_skin	Liver_included_no_skin	Liver_included_no_skin	0	0	0
https://arctos.database.museum/guid/MSB:Herp:102436	Hyla squirella	Hylidae	MSB:Herp:102436	LNB 1028	male	adult	2012	6	NC	Columbus	no locality description given	34.29771	-78.47864	16.87917	12.775	40.81469	713.75909	32.2	0.9	31.3	25.48333	13	25.48333	7.86667	1296	167	71	28.45516	449	231	449	284	13	1.325802698	0.251372421	0.942686379	-0.544483455	-0.798692162	0.461987074	0.204071258	0.400293995	-0.37394295	-0.24192497	Liver_included_no_skin	Liver_included_no_skin	Liver_included_no_skin	0	0	0
https://arctos.database.museum/guid/MSB:Herp:102451	Hyla squirella	Hylidae	MSB:Herp:102451	LNB 1043	male	adult	2012	6	NC	Duplin	no locality description given	34.78648	-77.87791	16.60417	12.675	40.11076	727.21906	32	0.4	31.6	25.38333	12.46667	25.38333	7.43333	1327	190	71	31.30601	475	233	475	288	7	1.140501358	0.166246876	1.35270018	-1.040674452	-0.831469574	0.397417268	0.134963927	0.574398624	-0.714719375	-0.154176979	Liver_included_no_skin	Liver_included_no_skin	Liver_included_no_skin	0	0	0
https://arctos.database.museum/guid/MSB:Herp:102452	Hyla squirella	Hylidae	MSB:Herp:102452	LNB 1044	male	adult	2012	6	NC	Duplin	no locality description given	34.78648	-77.87791	16.60417	12.675	40.11076	727.21906	32	0.4	31.6	25.38333	12.46667	25.38333	7.43333	1327	190	71	31.30601	475	233	475	288	7	1.140501358	0.166246876	1.35270018	-1.040674452	-0.831469574	0.397417268	0.134963927	0.574398624	-0.714719375	-0.154176979	Liver_included_no_skin	Liver_included_no_skin	Liver_included_no_skin	0	0	0
https://arctos.database.museum/guid/MSB:Herp:102455	Hyla cinerea	Hylidae	MSB:Herp:102455	LNB 1047	female	adult	2012	6	NC	Duplin	no locality description given	34.78907	-77.84137	16.55417	12.59167	39.97355	726.74072	31.9	0.4	31.5	25.33333	12.45	25.33333	7.4	1334	189	72	30.86909	476	235	476	291	12	1.118402598	0.096462005	1.405134665	-0.990885319	-0.804155064	0.389716769	0.078310591	0.596663939	-0.680524957	-0.153712001	Liver_included_no_skin	Liver_included_no_skin	Liver_included_no_skin	0	0	0
https://arctos.database.museum/guid/MSB:Herp:102456	Hyla cinerea	Hylidae	MSB:Herp:102456	LNB 1048	female	adult	2012	6	NC	Duplin	no locality description given	34.73874	-77.7535	16.575	12.36667	39.63675	721.78284	31.7	0.5	31.2	25.28333	12.53333	25.28333	7.48333	1351	192	73	31.48614	485	238	485	294	27	1.114250204	-0.086762254	1.553200259	-1.075109917	-0.722211534	0.388269833	-0.070436058	0.659537202	-0.738369129	-0.162747655	Liver_included_no_skin	Liver_included_no_skin	Liver_included_no_skin	0	0	0
https://arctos.database.museum/guid/MSB:Herp:102467	Hyla cinerea	Hylidae	MSB:Herp:102467	LNB 1059	female	adult	2012	6	NC	Beaufort	no locality description given	35.35002	-76.83915	16.525	11.51667	37.27077	733.03076	31.6	0.7	30.9	25.35	12.61667	25.35	7.3	1324	162	83	23.94359	440	257	440	297	10	1.006830702	-0.682432027	1.3317397	0.058154549	-0.815080868	0.350838606	-0.554017669	0.565498152	0.039939659	-0.053005666	Liver_included_no_skin	Liver_included_no_skin	Liver_included_no_skin	0	0	0
https://arctos.database.museum/guid/MSB:Herp:102485	Hyla cinerea	Hylidae	MSB:Herp:102485	LNB 1077	female	adult	2012	6	NC	Johnston	no locality description given	35.39537	-78.31139	15.84583	12.825	38.98176	764.33112	32.2	-0.7	32.9	24.61667	11.48333	25.13333	6.21667	1213	142	75	19.74909	379	236	372	279	30	0.734934468	0.359233548	0.30059354	0.635871794	-0.705822828	0.256094082	0.29163598	0.127641378	0.436707071	-0.044864063	Liver_included_no_skin	Liver_included_no_skin	Liver_included_no_skin	0	0	0
https://arctos.database.museum/guid/MSB:Herp:102486	Anaxyrus terrestris	Bufonidae	MSB:Herp:102486	LNB 1078	female	adult	2012	6	SC	Chesterfield	no locality description given	34.5395	-79.99767	16.61667	13.05	39.66565	758.42041	32.8	-0.1	32.9	25.78333	12.03333	25.78333	7.03333	1180	129	72	19.25155	367	243	367	282	70	1.075016658	0.540138575	0.083778369	0.822561803	-0.48730675	0.374598574	0.438499811	0.035574905	0.564922927	-0.19851685	Liver_included_no_skin	Liver_included_no_skin	Liver_included_no_skin	0	0	0
https://arctos.database.museum/guid/MSB:Herp:102488	Anaxyrus terrestris	Bufonidae	MSB:Herp:102488	LNB 1080	male	adult	2012	6	SC	Chesterfield	no locality description given	34.59151	-80.12798	16.475	12.96667	39.41236	757.50037	32.7	-0.2	32.9	25.65	11.91667	25.65	6.91667	1186	129	72	18.49866	363	247	363	286	94	1.014101955	0.472495178	0.11199164	0.906880154	-0.356197103	0.353372335	0.383584983	0.047555138	0.622831488	-0.189179589	Liver_included_no_skin	Liver_included_no_skin	Liver_included_no_skin	0	0	0
https://arctos.database.museum/guid/MSB:Herp:102512	Hyla squirella	Hylidae	MSB:Herp:102512	LNB 1104	male	adult	2012	6	SC	Allendale	no locality description given	33.1052	-81.55554	17.71667	13.71667	42.86458	700.62097	33.5	1.5	32	26.18333	18.31667	26.18333	8.86667	1187	133	64	22.51101	381	221	381	298	59	1.914982493	1.090560903	-0.014606451	0.381747359	-0.547398672	0.667291717	0.885348263	-0.006202354	0.262178276	-0.456014125	Liver_included_no_skin	Liver_included_no_skin	Liver_included_no_skin	0	0	0
https://arctos.database.museum/guid/MSB:Herp:102525	Hyla cinerea	Hylidae	MSB:Herp:102525	LNB 1117	female	adult	2012	6	SC	Orangeburg	no locality description given	33.50083	-80.93218	17.64583	13.175	41.30094	709.54675	33.3	1.4	31.9	26.2	13.36667	26.2	8.66667	1201	134	69	22.56487	391	232	391	294	70	1.656638247	0.649812761	0.210920566	0.406311584	-0.48730675	0.577269497	0.527536424	0.089563441	0.279048612	-0.384987389	Liver_included_no_skin	Liver_included_no_skin	Liver_included_no_skin	0	0	0
https://arctos.database.museum/guid/MSB:Herp:102526	Hyla cinerea	Hylidae	MSB:Herp:102526	LNB 1118	male	adult	2012	6	SC	Orangeburg	no locality description given	33.49701	-80.93368	17.65	13.21667	41.43156	710.84778	33.3	1.4	31.9	26.21667	13.36667	26.21667	8.66667	1200	134	68	22.60929	391	230	391	293	68	1.662489841	0.678756518	0.176650409	0.380828808	-0.498232554	0.579308534	0.551033787	0.075011265	0.261547429	-0.385673187	Liver_included_no_skin	Liver_included_no_skin	Liver_included_no_skin	0	0	0
https://arctos.database.museum/guid/MSB:Herp:102528	Hyla squirella	Hylidae	MSB:Herp:102528	LNB 1120	male	adult	2012	6	SC	Orangeburg	no locality description given	33.54064	-80.94053	17.575	13.18333	41.19792	712.54504	33.3	1.3	32	26.18333	13.28333	26.18333	8.56667	1195	133	69	22.49802	388	230	388	293	68	1.622124025	0.657816381	0.160087244	0.428913912	-0.498232554	0.565242727	0.53403399	0.067978029	0.294571547	-0.377840372	Liver_included_no_skin	Liver_included_no_skin	Liver_included_no_skin	0	0	0
https://arctos.database.museum/guid/MSB:Herp:102529	Hyla squirella	Hylidae	MSB:Herp:102529	LNB 1121	male	adult	2012	6	SC	Orangeburg	no locality description given	33.4864	-80.91978	17.61667	13.11667	41.24738	708.31854	33.2	1.4	31.8	26.16667	13.35	26.16667	8.66667	1206	135	69	22.4881	393	232	393	293	81	1.644683123	0.596513267	0.236823935	0.385427529	-0.427214828	0.573103634	0.484266384	0.100562818	0.264705761	-0.387577981	Liver_included_no_skin	Liver_included_no_skin	Liver_included_no_skin	0	0	0
https://arctos.database.museum/guid/MSB:Herp:102530	Hyla squirella	Hylidae	MSB:Herp:102530	LNB 1122	female	adult	2012	6	SC	Orangeburg	no locality description given	33.4864	-80.91978	17.61667	13.11667	41.24738	708.31854	33.2	1.4	31.8	26.16667	13.35	26.16667	8.66667	1206	135	69	22.4881	393	232	393	293	81	1.644683123	0.596513267	0.236823935	0.385427529	-0.427214828	0.573103634	0.484266384	0.100562818	0.264705761	-0.387577981	Liver_included_no_skin	Liver_included_no_skin	Liver_included_no_skin	0	0	0
https://arctos.database.museum/guid/MSB:Herp:102531	Anaxyrus terrestris	Bufonidae	MSB:Herp:102531	LNB 1123	unknown	unknown	2012	6	SC	Orangeburg	no locality description given	33.48067	-80.9118	17.625	13.1	41.19497	708.0238	33.2	1.4	31.8	26.16667	13.36667	26.16667	8.68333	1205	135	68	22.63174	393	231	393	293	81	1.644722015	0.585044135	0.210820638	0.361179613	-0.427214828	0.573117186	0.474955417	0.089521009	0.248052661	-0.388606678	Liver_included_no_skin	Liver_included_no_skin	Liver_included_no_skin	0	0	0
https://arctos.database.museum/guid/MSB:Herp:102532	Anaxyrus terrestris	Bufonidae	MSB:Herp:102532	LNB 1124	male	adult	2012	6	SC	Orangeburg	no locality description given	33.48067	-80.9118	17.625	13.1	41.19497	708.0238	33.2	1.4	31.8	26.16667	13.36667	26.16667	8.68333	1205	135	68	22.63174	393	231	393	293	81	1.644722015	0.585044135	0.210820638	0.361179613	-0.427214828	0.573117186	0.474955417	0.089521009	0.248052661	-0.388606678	Liver_included_no_skin	Liver_included_no_skin	Liver_included_no_skin	0	0	0
https://arctos.database.museum/guid/MSB:Herp:102568	Anaxyrus terrestris	Bufonidae	MSB:Herp:102568	LNB 1160	male	adult	2012	6	GA	Burke	no locality description given	33.12825	-81.89218	17.575	14.1	43.25153	714.53577	33.6	1	32.6	26.18333	18.21667	26.18333	8.53333	1161	127	65	19.57695	351	219	351	302	86	1.830092824	1.37759841	-0.245161569	0.785173888	-0.399900319	0.6377112	1.11837345	-0.104103238	0.539245476	-0.451876	Liver_included_no_skin	Liver_included_no_skin	Liver_included_no_skin	0	0	0
https://arctos.database.museum/guid/MSB:Herp:102569	Hyla squirella	Hylidae	MSB:Herp:102569	LNB 1161	male	adult	2012	6	GA	Burke	no locality description given	33.13768	-81.8961	17.525	14.06667	43.14928	716.57172	33.5	0.9	32.6	26.15	18.15	26.15	8.46667	1164	127	66	19.33642	352	221	352	302	93	1.793534668	1.343951014	-0.20338115	0.810926766	-0.361660005	0.624972204	1.09105754	-0.08636197	0.556932162	-0.450183049	Liver_included_no_skin	Liver_included_no_skin	Liver_included_no_skin	0	0	0
https://arctos.database.museum/guid/MSB:Herp:102574	Hyla cinerea	Hylidae	MSB:Herp:102574	LNB 1166	male	adult	2012	6	GA	Burke	no locality description given	33.14903	-81.89781	17.50833	14.08333	43.20041	716.48712	33.5	0.9	32.6	26.15	18.13333	26.15	8.45	1164	127	66	19.33642	352	221	352	302	98	1.79355755	1.355132041	-0.20338115	0.810926766	-0.334345495	0.624980177	1.100134614	-0.08636197	0.556932162	-0.448145405	Liver_included_no_skin	Liver_included_no_skin	Liver_included_no_skin	0	0	0
https://arctos.database.museum/guid/MSB:Herp:102582	Anaxyrus terrestris	Bufonidae	MSB:Herp:102582	LNB 1174	female	adult	2012	6	GA	Laurens	no locality description given	32.42989	-82.89758	18.2875	13.75833	43.40168	697.7663	33.9	2.2	31.7	10.95	18.86667	26.68333	9.46667	1156	118	59	20.98843	349	210	334	326	65	1.745433427	2.139908698	-0.46589407	0.797667399	-0.51462126	0.608210922	1.737238557	-0.197833132	0.54782583	-0.577251303	Liver_included_no_skin	Liver_included_no_skin	Liver_included_no_skin	0	0	0
https://arctos.database.museum/guid/MSB:Herp:102639	Hyla cinerea	Hylidae	MSB:Herp:102639	LNB 1231	female	adult	2012	7	AL	Houston	no locality description given	31.16915	-85.25069	18.9125	12.825	43.03691	662.66034	33.1	3.3	29.8	11.81667	19.75	26.68333	10.43333	1384	151	68	21.08236	407	252	399	395	83	2.007406055	1.321351587	1.202803563	0.506140392	-0.416289025	0.699497483	1.072710684	0.510747852	0.347609518	-0.803589666	Liver_included_no_skin	Liver_included_no_skin	Liver_included_no_skin	0	0	1
https://arctos.database.museum/guid/MSB:Herp:102640	Hyla cinerea	Hylidae	MSB:Herp:102640	LNB 1232	male	adult	2012	7	AL	Houston	no locality description given	31.16915	-85.25069	18.9125	12.825	43.03691	662.66034	33.1	3.3	29.8	11.81667	19.75	26.68333	10.43333	1384	151	68	21.08236	407	252	399	395	83	2.007406055	1.321351587	1.202803563	0.506140392	-0.416289025	0.699497483	1.072710684	0.510747852	0.347609518	-0.803589666	Liver_included_no_skin	Liver_included_no_skin	Liver_included_no_skin	0	0	0
https://arctos.database.museum/guid/MSB:Herp:102694	Hyla chrysoscelis-versicolor complex	Hylidae	MSB:Herp:102694	LNB 1286	female	adult	2012	7	FL	Franklin	no locality description given	30.14114	-85.14789	19.7875	11.70833	43.20418	605.08124	32.5	5.4	27.1	26.71667	16.46667	26.86667	12.11667	1645	225	87	33.22215	601	301	595	372	17	2.793893143	-0.52813485	3.871089243	-1.618379668	-0.776840554	0.973555507	-0.428754846	1.643785052	-1.111478526	-0.988146435	Liver_included_no_skin	Liver_included_no_skin	Liver_included_no_skin	0	0	0
https://arctos.database.museum/guid/MSB:Herp:102716	Hyla cinerea	Hylidae	MSB:Herp:102716	LNB 1308	female	adult	2012	8	GA	Colquitt	no locality description given	31.08872	-83.82736	19.05417	12.95833	44.07597	644.46753	33.1	3.7	29.4	26.61667	19.9	26.61667	10.81667	1306	151	56	24.41763	404	225	404	352	82	2.568441426	0.476404985	0.53465713	-0.009047611	-0.421751926	0.894994965	0.386759075	0.227032069	-0.006213762	-0.818029118	Liver_included_no_skin	Liver_included_no_skin	Liver_included_no_skin	0	0	0
https://arctos.database.museum/guid/MSB:Herp:102717	Hyla cinerea	Hylidae	MSB:Herp:102717	LNB 1309	unknown	unknown	2012	8	GA	Colquitt	no locality description given	31.08872	-83.82736	19.05417	12.95833	44.07597	644.46753	33.1	3.7	29.4	26.61667	19.9	26.61667	10.81667	1306	151	56	24.41763	404	225	404	352	82	2.568441426	0.476404985	0.53465713	-0.009047611	-0.421751926	0.894994965	0.386759075	0.227032069	-0.006213762	-0.818029118	Liver_included_no_skin	Liver_included_no_skin	Liver_included_no_skin	0	0	0
https://arctos.database.museum/guid/MSB:Herp:102759	Hyla squirella	Hylidae	MSB:Herp:102759	LNB 1352	male	adult	2012	8	GA	Bryan	no locality description given	31.89642	-81.29844	19.07917	11.34167	39.51801	640.77173	32.8	4.1	28.7	26.35	15.5	26.7	10.9	1265	179	61	34.63935	470	210	466	259	14	2.282652225	-0.715593208	0.674689762	-1.330747581	-0.79322926	0.79540932	-0.580938856	0.286494285	-0.913937185	-0.673024203	Liver_included_no_skin	Liver_included_no_skin	Liver_included_no_skin	0	0	0
https://arctos.database.museum/guid/MSB:Herp:102765	Anaxyrus terrestris	Bufonidae	MSB:Herp:102765	LNB 1358	unknown	juvenile	2012	8	SC	Jasper	no locality description given	32.31313	-81.1184	18.63333	11.93333	40.58957	651.64246	32.8	3.4	29.4	26.43333	14.95	26.43333	10.36667	1258	177	61	33.04713	463	213	463	262	9	2.139694262	-0.313235999	0.657821434	-1.189569005	-0.82054377	0.745594418	-0.254293865	0.279331468	-0.816977888	-0.598213014	Liver_included_no_skin	Liver_included_no_skin	Liver_included_no_skin	0	0	0
https://arctos.database.museum/guid/MSB:Herp:102768	Hyla cinerea	Hylidae	MSB:Herp:102768	LNB 1361	unknown	unknown	2012	8	GA	Crisp	no locality description given	31.8365	-83.81658	18.67917	12.94167	42.29303	683.63489	33.4	2.8	30.6	11.41667	19.36667	26.76667	9.93333	1197	130	50	24.13926	367	207	351	343	95	1.846144479	1.479869632	-0.329921684	0.326127083	-0.350734201	0.643304534	1.201400128	-0.140095022	0.223979117	-0.683781532	Liver_included_no_skin	Liver_included_no_skin	Liver_included_no_skin	0	0	0
https://arctos.database.museum/guid/MSB:Herp:102773	Anaxyrus terrestris	Bufonidae	MSB:Herp:102773	LNB 1366	female	adult	2012	8	GA	Crisp	no locality description given	31.96326	-83.83294	18.67917	13.15833	42.44624	690.54803	33.6	2.6	31	11.35	19.31667	26.86667	9.85	1177	129	48	24.30393	361	202	344	338	96	1.83212897	1.668057289	-0.49290041	0.31446334	-0.345271299	0.638420712	1.354176204	-0.209300865	0.215968636	-0.66102454	Liver_included_no_skin	Liver_included_no_skin	Liver_included_no_skin	0	0	0
https://arctos.database.museum/guid/MSB:Herp:102774	Hyla cinerea	Hylidae	MSB:Herp:102774	LNB 1367	unknown	juvenile	2012	8	GA	Crisp	no locality description given	31.89598	-83.80565	18.70417	13.04167	42.34307	687.55646	33.5	2.7	30.8	11.38333	19.38333	26.83333	9.9	1186	129	49	24.49424	366	203	347	342	93	1.842130641	1.569590491	-0.41718914	0.304915247	-0.361660005	0.641905878	1.274238065	-0.177151502	0.209411151	-0.673103196	Liver_included_no_skin	Liver_included_no_skin	Liver_included_no_skin	0	0	1
https://arctos.database.museum/guid/MSB:Herp:102857	Hyla chrysoscelis-versicolor complex	Hylidae	MSB:Herp:102857	LNB 1450	male	adult	2013	2	FL	Gulf	no locality description given	30.13802	-85.1507	19.78333	11.75	43.35793	604.58978	32.5	5.4	27.1	26.71667	16.46667	26.86667	12.13333	1649	226	87	33.4159	604	302	598	370	18	2.802119536	-0.499084643	3.900780868	-1.656572914	-0.771377652	0.976422063	-0.405171064	1.65639304	-1.137709066	-0.988706563	Liver_included_no_skin	Liver_included_no_skin	Liver_included_no_skin	0	0	0
https://arctos.database.museum/guid/MSB:Herp:102878	Rana sphenocephala	Ranidae	MSB:Herp:102878	LNB 1471	male	adult	2013	5	GA	Charlton	on Okefenokee Parkway (Hwy 121) S of Folkston	30.77931	-82.05237	19.825	12.96667	44.71264	604.21063	33.7	4.7	29	26.93333	16.45	26.93333	12.1	1324	184	64	36.13644	506	210	506	273	24	2.859553013	0.489063344	1.138350675	-1.629034978	-0.73860024	0.99643524	0.397035489	0.483379149	-1.11879643	-0.873576933	Liver_included_no_skin	Liver_included_no_skin	Liver_included_no_skin	0	1	0
https://arctos.database.museum/guid/MSB:Herp:102885	Hyla cinerea	Hylidae	MSB:Herp:102885	LNB 1478	male	adult	2013	5	GA	Ware	on Hwy 158 between Waycross and Douglas	31.33237	-82.58884	19.11667	13.78333	45.33991	641.47321	33.8	3.4	30.4	26.73333	19.85	26.73333	10.93333	1275	162	60	30.0641	451	215	451	317	48	2.654506631	1.131351153	0.708565825	-0.733547935	-0.607490593	0.924985108	0.918462945	0.300879116	-0.503789558	-0.774287076	Liver_included_no_skin	Liver_included_no_skin	Liver_included_no_skin	0	0	0
https://arctos.database.museum/guid/MSB:Herp:102886	Hyla squirella	Hylidae	MSB:Herp:102886	LNB 1479	male	adult	2013	5	GA	Ware	no locality description given	31.29112	-82.55306	19.14583	13.84167	45.5318	640.18628	33.9	3.5	30.4	26.75	19.9	26.75	11	1283	163	61	30.22988	456	219	456	316	44	2.689631575	1.183146696	0.795018461	-0.756625838	-0.629342201	0.937224689	0.960512035	0.337589598	-0.51963911	-0.781692613	Liver_included_no_skin	Liver_included_no_skin	Liver_included_no_skin	0	0	0
https://arctos.database.museum/guid/MSB:Herp:102887	Hyla squirella	Hylidae	MSB:Herp:102887	LNB 1480	male	adult	2013	5	GA	Ware	no locality description given	31.29112	-82.55306	19.14583	13.84167	45.5318	640.18628	33.9	3.5	30.4	26.75	19.9	26.75	11	1283	163	61	30.22988	456	219	456	316	44	2.689631575	1.183146696	0.795018461	-0.756625838	-0.629342201	0.937224689	0.960512035	0.337589598	-0.51963911	-0.781692613	Liver_included_no_skin	Liver_included_no_skin	Liver_included_no_skin	0	0	0
https://arctos.database.museum/guid/MSB:Herp:102894	Hyla cinerea	Hylidae	MSB:Herp:102894	LNB 1487	male	adult	2013	5	GA	Telfair	no locality description given	32.0172	-82.88542	18.6125	13.25833	43.04654	678.33728	33.6	2.8	30.8	26.71667	19.25	26.71667	10	1158	127	57	23.28782	356	201	356	317	79	2.317662744	0.762252243	-0.437103366	0.433096225	-0.438140632	0.807609029	0.618817984	-0.185607702	0.297443896	-0.651340789	Liver_included_no_skin	Liver_included_no_skin	Liver_included_no_skin	0	0	0
https://arctos.database.museum/guid/MSB:Herp:102897	Hyla squirella	Hylidae	MSB:Herp:102897	LNB 1490	male	adult	2013	5	GA	Telfair	no locality description given	31.85891	-82.81456	18.74583	13.30833	43.63388	668.76227	33.6	3.1	30.5	26.71667	19.38333	26.71667	10.26667	1176	136	56	25.38259	378	201	378	314	53	2.417894705	0.790766433	-0.241844734	0.088982564	-0.580176083	0.842535697	0.641966612	-0.102694806	0.06111187	-0.679758306	Liver_included_no_skin	Liver_included_no_skin	Liver_included_no_skin	0	0	0
https://arctos.database.museum/guid/MSB:Herp:102899	Hyla squirella	Hylidae	MSB:Herp:102899	LNB 1492	male	adult	2013	5	GA	Telfair	no locality description given	31.97198	-82.8299	18.6	13.2	43.13725	673.66364	33.5	2.9	30.6	26.63333	19.28333	26.63333	10.03333	1161	130	56	24.17412	363	200	363	315	73	2.326447352	0.708235456	-0.401520324	0.296967633	-0.470918044	0.8106701	0.574965624	-0.170498034	0.203952851	-0.659459054	Liver_included_no_skin	Liver_included_no_skin	Liver_included_no_skin	0	0	0
https://arctos.database.museum/guid/MSB:Herp:102902	Anaxyrus terrestris	Bufonidae	MSB:Herp:102902	LNB 1495	male	adult	2013	5	GA	Taylor	no locality description given	32.62753	-84.35118	17.4125	13.70833	43.10797	706.04254	32.8	1	31.8	9.95	18.1	25.9	8.46667	1236	139	64	20.31473	378	227	329	352	178	1.297313575	2.002137732	0.207671354	0.74807439	0.102686662	0.4520598	1.62539218	0.088183725	0.513766106	-0.541769353	Liver_included_no_skin	Liver_included_no_skin	Liver_included_no_skin	0	0	0
https://arctos.database.museum/guid/MSB:Herp:102904	Hyla cinerea	Hylidae	MSB:Herp:102904	LNB 1497	male	adult	2013	5	AL	Elmore	no locality description given	32.45884	-86.3493	18.325	12.28333	39.75189	718.49432	33.3	2.4	30.9	10.76667	23.45	26.91667	9.23333	1377	164	66	21.9245	428	266	328	396	51	1.683823771	1.122537165	1.203692764	0.553482138	-0.591101887	0.586742521	0.911307499	0.511125435	0.380123109	-0.572053962	Liver_included_no_skin	Liver_included_no_skin	Liver_included_no_skin	1	0	0
https://arctos.database.museum/guid/MSB:Herp:102909	Hyla cinerea	Hylidae	MSB:Herp:102909	LNB 1502	male	adult	2013	5	AL	Barbour	White Oak Creek Recreation Area	31.77423	-85.1578	18.42917	12.85833	42.43674	681.54059	33.2	2.9	30.3	11.16667	19.26667	26.51667	9.76667	1324	150	59	23.47337	410	233	360	385	72	1.796763849	1.399642372	0.674691228	0.313319806	-0.476380946	0.626097439	1.136269363	0.286494908	0.215183274	-0.694960752	Liver_included_no_skin	Liver_included_no_skin	Liver_included_no_skin	0	0	0
https://arctos.database.museum/guid/MSB:Herp:102913	Hyla cinerea	Hylidae	MSB:Herp:102913	LNB 1506	male	adult	2013	5	AL	Barbour	no locality description given	32.43578	-85.40302	17.55417	12.94167	41.74731	708.62689	32.6	1.6	31	10.05	22.73333	26.01667	8.56667	1389	164	70	22.01112	427	262	345	393	153	1.450516229	1.489579571	1.304909355	0.528871752	-0.033885887	0.50544455	1.209282932	0.554105152	0.36322107	-0.576193882	Liver_included_no_skin	Liver_included_no_skin	Liver_included_no_skin	0	0	0
https://arctos.database.museum/guid/MSB:Herp:102919	Hyla cinerea	Hylidae	MSB:Herp:102919	LNB 1512	male	adult	2013	5	AL	Covington	no locality description given	31.43323	-86.4679	18.2875	13.44167	44.07104	672.48566	33	2.5	30.5	11.2	19	26.26667	9.78333	1486	169	74	19.7372	445	285	403	409	83	1.789678718	1.760015307	2.006339052	0.504217078	-0.416289025	0.623628565	1.42883033	0.851954046	0.346288616	-0.756179863	Liver_included_no_skin	Liver_included_no_skin	Liver_included_no_skin	0	0	0
https://arctos.database.museum/guid/MSB:Herp:102920	Hyla cinerea	Hylidae	MSB:Herp:102920	LNB 1513	female	adult	2013	5	AL	Covington	no locality description given	31.44868	-86.4511	18.3125	13.39167	43.9071	672.66132	33.1	2.6	30.5	11.21667	19.03333	26.3	9.81667	1482	169	74	19.72672	446	285	401	408	76	1.806072162	1.738263386	1.994105765	0.506300778	-0.454529338	0.629340999	1.411171504	0.846759411	0.347719669	-0.753406153	Liver_included_no_skin	Liver_included_no_skin	Liver_included_no_skin	0	0	0
https://arctos.database.museum/guid/MSB:Herp:102936	Anaxyrus terrestris	Bufonidae	MSB:Herp:102936	LNB 1529	unknown	juvenile	2013	5	NC	Northampton	no locality description given	36.41104	-77.32162	15.12917	12.94167	38.40257	792.27655	32	-1.7	33.7	24.75	10.73333	24.75	5.16667	1155	124	76	15.52743	346	241	346	277	28	0.388912873	0.411682626	-0.052943586	1.216476416	-0.716748632	0.135519954	0.334215629	-0.022481495	0.835457489	0.137477328	Liver_included_no_skin	Liver_included_no_skin	Liver_included_no_skin	0	0	0
https://arctos.database.museum/guid/MSB:Herp:102937	Anaxyrus terrestris	Bufonidae	MSB:Herp:102937	LNB 1530	male	adult	2013	5	NC	Northampton	no locality description given	36.40896	-77.30259	15.1375	12.90833	38.30366	790.84283	32	-1.7	33.7	24.75	10.76667	24.75	5.2	1160	124	76	15.69494	348	241	348	277	32	0.390252292	0.3884423	-0.034414223	1.195455172	-0.694897025	0.135986686	0.315348473	-0.014613351	0.821020418	0.137103909	Liver_included_no_skin	Liver_included_no_skin	Liver_included_no_skin	0	0	0
https://arctos.database.museum/guid/MSB:Herp:102939	Hyla squirella	Hylidae	MSB:Herp:102939	LNB 1532	male	adult	2013	5	NC	Northampton	no locality description given	36.41149	-77.32879	15.1125	12.925	38.35312	791.82794	32	-1.7	33.7	24.75	10.73333	24.75	5.15	1156	124	76	15.57098	346	241	346	277	33	0.385722334	0.400074413	-0.051876025	1.214492865	-0.689434123	0.134408184	0.324791753	-0.022028176	0.834095216	0.137558116	Liver_included_no_skin	Liver_included_no_skin	Liver_included_no_skin	0	0	0
https://arctos.database.museum/guid/MSB:Herp:102943	Hyla cinerea	Hylidae	MSB:Herp:102943	LNB 1536	male	adult	2013	5	NC	Northampton	no locality description given	36.40716	-77.29131	15.15833	12.9	38.27893	790.49133	32	-1.7	33.7	24.75	10.76667	24.75	5.21667	1159	124	75	15.83621	348	240	348	277	28	0.391955108	0.382591934	-0.060393807	1.171315557	-0.716748632	0.136580046	0.31059898	-0.025645091	0.804441698	0.136780759	Liver_included_no_skin	Liver_included_no_skin	Liver_included_no_skin	0	0	0
https://arctos.database.museum/guid/MSB:Herp:102946	Anaxyrus terrestris	Bufonidae	MSB:Herp:102946	LNB 1539	male	adult	2013	5	NC	Martin	no locality description given	35.78883	-76.91035	15.84583	12.29167	38.17288	755.08417	31.8	-0.4	32.2	24.98333	11.81667	24.98333	6.35	1236	145	73	21.5319	398	238	398	279	14	0.738660749	-0.094552052	0.46046408	0.355782381	-0.79322926	0.257392536	-0.076760037	0.195527389	0.244345925	0.025773096	Liver_included_no_skin	Liver_included_no_skin	Liver_included_no_skin	0	0	0
https://arctos.database.museum/guid/MSB:Herp:102947	Anaxyrus terrestris	Bufonidae	MSB:Herp:102947	LNB 1540	male	adult	2013	5	NC	Martin	no locality description given	35.75874	-76.97182	15.87917	12.35833	38.37992	756.93298	31.8	-0.4	32.2	25.01667	11.83333	25.01667	6.35	1237	144	73	21.45005	398	238	398	280	15	0.751468943	-0.04836354	0.457856412	0.370554892	-0.787766358	0.261855658	-0.039262893	0.194420092	0.254491461	0.020371093	Liver_included_no_skin	Liver_included_no_skin	Liver_included_no_skin	0	0	0
https://arctos.database.museum/guid/MSB:Herp:103048	Rana sphenocephala	Ranidae	MSB:Herp:103048	LNB 1641	unknown	unknown	2013	7	FL	Gadsden	no locality given	30.6609	-84.60846	19.09583	12.975	44.43493	635.10004	32.8	3.6	29.2	26.55	15.56667	26.55	11	1468	172	78	23.89382	469	260	469	357	95	2.453304098	0.404380161	1.976543447	-0.161101489	-0.350734201	0.854874397	0.328287281	0.839301904	-0.110642051	-0.894834866	Liver_included_no_skin	Liver_included_no_skin	Liver_included_no_skin	1	1	0
https://arctos.database.museum/guid/MSB:Herp:103174	Hyla squirella	Hylidae	MSB:Herp:103174	LNB 1768	male	adult	2013	8	MS	Amite	no locality description given	31.31632	-90.68895	18.05	13.13333	42.77959	681.73242	32.8	2.1	30.7	10.91667	22.95	26.16667	9.41667	1581	162	86	16.91488	458	315	363	453	136	1.725768287	1.581914207	2.584399463	1.160555764	-0.126755221	0.601358439	1.284242807	1.097416499	0.797052036	-0.777168503	Liver_included_no_skin	Liver_included_no_skin	Liver_included_no_skin	0	0	0
https://arctos.database.museum/guid/MSB:Herp:103175	Anaxyrus terrestris	Bufonidae	MSB:Herp:103175	LNB 1769	unknown	juvenile	2013	8	MS	Amite	no locality description given	31.31632	-90.68895	18.05	13.13333	42.77959	681.73242	32.8	2.1	30.7	10.91667	22.95	26.16667	9.41667	1581	162	86	16.91488	458	315	363	453	136	1.725768287	1.581914207	2.584399463	1.160555764	-0.126755221	0.601358439	1.284242807	1.097416499	0.797052036	-0.777168503	Liver_included_no_skin	Liver_included_no_skin	Liver_included_no_skin	0	0	0
https://arctos.database.museum/guid/MSB:Herp:103179	Rana sphenocephala	Ranidae	MSB:Herp:103179	LNB 1773	unknown	unknown	2013	8	MS	Amite	no locality given	31.31632	-90.68895	18.05	13.13333	42.77959	681.73242	32.8	2.1	30.7	10.91667	22.95	26.16667	9.41667	1581	162	86	16.91488	458	315	363	453	136	1.725768287	1.581914207	2.584399463	1.160555764	-0.126755221	0.601358439	1.284242807	1.097416499	0.797052036	-0.777168503	Liver_included_no_skin	Liver_included_no_skin	Liver_included_no_skin	0	0	0
https://arctos.database.museum/guid/MSB:Herp:103180	Rana sphenocephala	Ranidae	MSB:Herp:103180	LNB 1774	unknown	unknown	2013	8	MS	Amite	no locality given	31.25749	-90.65	18.20833	13.16667	42.88816	679.28046	33	2.3	30.7	11.11667	23.05	26.3	9.6	1579	161	85	16.58541	456	318	366	450	111	1.807832323	1.621463353	2.565400209	1.17215571	-0.26332777	0.629954341	1.316349925	1.089348824	0.805018702	-0.787730146	Liver_included_no_skin	Liver_included_no_skin	Liver_included_no_skin	0	0	0
https://arctos.database.museum/guid/MSB:Herp:103190	Anaxyrus terrestris	Bufonidae	MSB:Herp:103190	LNB 1784	unknown	juvenile	2013	8	MS	Lamar	no locality description given	31.33515	-89.4761	18.39583	12.725	41.85855	679.68726	32.9	2.5	30.4	11.28333	23.25	26.5	9.8	1582	163	92	16.22213	459	318	376	442	119	1.831756797	1.301570721	2.723552082	1.207874164	-0.219624554	0.638291025	1.056652016	1.156505035	0.829549593	-0.773787987	Liver_included_no_skin	Liver_included_no_skin	Liver_included_no_skin	0	0	0
https://arctos.database.museum/guid/MSB:Herp:103194	Hyla squirella	Hylidae	MSB:Herp:103194	LNB 1789	female	adult	2013	8	MS	Greene	no locality description given	31.33938	-88.70311	18.18333	14.05	44.74522	679.58655	33.3	1.9	31.4	11.06667	18.75	26.28333	9.58333	1554	167	80	17.62149	446	317	393	424	75	1.730658741	2.231100885	2.423394012	0.884584814	-0.45999224	0.603062559	1.81127096	1.02904857	0.607519388	-0.773028583	Liver_included_no_skin	Liver_included_no_skin	Liver_included_no_skin	0	0	0
https://arctos.database.museum/guid/MSB:Herp:103197	Anaxyrus terrestris	Bufonidae	MSB:Herp:103197	LNB 1792	unknown	juvenile	2013	8	AL	Choctaw	no locality description given	32.24746	-88.25882	17.5625	13.85833	42.64103	723.24121	33.3	0.8	32.5	10.05	22.73333	26.23333	8.45	1496	170	85	21.34249	458	274	343	438	66	1.429339389	2.233807141	2.124698837	0.756099854	-0.509158358	0.498065303	1.813467975	0.902213296	0.519277873	-0.61000263	Liver_included_no_skin	Liver_included_no_skin	Liver_included_no_skin	0	0	0
https://arctos.database.museum/guid/MSB:Herp:103202	Hyla squirella	Hylidae	MSB:Herp:103202	LNB 1797	male	adult	2013	8	AL	Choctaw	no locality description given	32.23561	-88.32178	17.5375	13.90833	42.79487	723.49255	33.3	0.8	32.5	10.01667	22.7	26.21667	8.43333	1502	170	86	21.40115	458	274	343	440	66	1.42949461	2.269261438	2.158343687	0.771382061	-0.509158358	0.498119391	1.842250779	0.916499948	0.52977346	-0.612130039	Liver_included_no_skin	Liver_included_no_skin	Liver_included_no_skin	0	0	0
https://arctos.database.museum/guid/MSB:Herp:103203	Hyla squirella	Hylidae	MSB:Herp:103203	LNB 1798	male	adult	2013	8	AL	Choctaw	no locality description given	32.23561	-88.32178	17.5375	13.90833	42.79487	723.49255	33.3	0.8	32.5	10.01667	22.7	26.21667	8.43333	1502	170	86	21.40115	458	274	343	440	66	1.42949461	2.269261438	2.158343687	0.771382061	-0.509158358	0.498119391	1.842250779	0.916499948	0.52977346	-0.612130039	Liver_included_no_skin	Liver_included_no_skin	Liver_included_no_skin	0	0	0
https://arctos.database.museum/guid/MSB:Herp:103204	Hyla squirella	Hylidae	MSB:Herp:103204	LNB 1799	male	adult	2013	8	AL	Choctaw	no locality description given	32.23561	-88.32178	17.5375	13.90833	42.79487	723.49255	33.3	0.8	32.5	10.01667	22.7	26.21667	8.43333	1502	170	86	21.40115	458	274	343	440	66	1.42949461	2.269261438	2.158343687	0.771382061	-0.509158358	0.498119391	1.842250779	0.916499948	0.52977346	-0.612130039	Liver_included_no_skin	Liver_included_no_skin	Liver_included_no_skin	0	0	0
https://arctos.database.museum/guid/MSB:Herp:103245	Rana sphenocephala	Ranidae	MSB:Herp:103245	LNB 1840	unknown	juvenile	2014	7	FL	Jackson	no locality given	30.64364	-85.08921	19.27917	13.09167	44.52948	641.40985	33.1	3.7	29.4	26.8	15.68333	26.8	11.08333	1456	175	76	23.84582	468	262	468	360	54	2.524380346	0.521411778	1.965947969	-0.193633296	-0.574713181	0.879641512	0.423296866	0.834802734	-0.132984401	-0.897933522	Liver_included_no_skin	Liver_included_no_skin	Liver_included_no_skin	0	0	0
https://arctos.database.museum/guid/MSB:Herp:103320	Hyla squirella	Hylidae	MSB:Herp:103320	LNB 1915	unknown	unknown	2019	1	FL	Alachua	Super8 motel, on palm fronds, other vegetation, and ground outside motel	29.61587	-82.38394	20.53333	13.18333	48.46814	541.90881	33	5.8	27.2	26.75	17.65	26.75	13.53333	1338	204	59	44.77694	558	190	558	269	26	3.346348114	0.540180017	1.365137196	-2.705449625	-0.727674436	1.166063077	0.438533454	0.579679769	-1.858061628	-1.082447204	Liver_included_no_skin	Liver_included_no_skin	Liver_included_no_skin	0	0	0
https://arctos.database.museum/guid/MSB:Herp:103322	Hyla squirella	Hylidae	MSB:Herp:103322	LNB 1917	unknown	unknown	2019	1	FL	Alachua	Super8 motel, on palm fronds, other vegetation, and ground outside motel	29.61587	-82.38394	20.53333	13.18333	48.46814	541.90881	33	5.8	27.2	26.75	17.65	26.75	13.53333	1338	204	59	44.77694	558	190	558	269	26	3.346348114	0.540180017	1.365137196	-2.705449625	-0.727674436	1.166063077	0.438533454	0.579679769	-1.858061628	-1.082447204	Liver_included_no_skin	Liver_included_no_skin	Liver_included_no_skin	0	0	0
https://arctos.database.museum/guid/MSB:Herp:103324	Hyla cinerea	Hylidae	MSB:Herp:103324	LNB 1919	unknown	juvenile	2019	1	FL	Alachua	Super8 motel, on palm fronds, other vegetation, and ground outside motel	29.61587	-82.38394	20.53333	13.18333	48.46814	541.90881	33	5.8	27.2	26.75	17.65	26.75	13.53333	1338	204	59	44.77694	558	190	558	269	26	3.346348114	0.540180017	1.365137196	-2.705449625	-0.727674436	1.166063077	0.438533454	0.579679769	-1.858061628	-1.082447204	Liver_included_no_skin	Liver_included_no_skin	Liver_included_no_skin	0	0	0
https://arctos.database.museum/guid/MSB:Herp:103326	Hyla cinerea	Hylidae	MSB:Herp:103326	LNB 1921	unknown	unknown	2019	1	FL	Alachua	Super8 motel, on palm fronds, other vegetation, and ground outside motel	29.61587	-82.38394	20.53333	13.18333	48.46814	541.90881	33	5.8	27.2	26.75	17.65	26.75	13.53333	1338	204	59	44.77694	558	190	558	269	26	3.346348114	0.540180017	1.365137196	-2.705449625	-0.727674436	1.166063077	0.438533454	0.579679769	-1.858061628	-1.082447204	Liver_included_no_skin	Liver_included_no_skin	Liver_included_no_skin	0	0	0
https://arctos.database.museum/guid/MSB:Herp:103329	Hyla cinerea	Hylidae	MSB:Herp:103329	LNB 1924	unknown	unknown	2019	1	FL	Alachua	Super8 motel, on palm fronds, other vegetation, and ground outside motel	29.61587	-82.38394	20.53333	13.18333	48.46814	541.90881	33	5.8	27.2	26.75	17.65	26.75	13.53333	1338	204	59	44.77694	558	190	558	269	26	3.346348114	0.540180017	1.365137196	-2.705449625	-0.727674436	1.166063077	0.438533454	0.579679769	-1.858061628	-1.082447204	Liver_included_no_skin	Liver_included_no_skin	Liver_included_no_skin	0	0	1
https://arctos.database.museum/guid/MSB:Herp:104860	Pseudacris crucifer	Hylidae	MSB:Herp:104860	LNB 2021	male	adult	2020	3	OH	Washington	Wayne National Forest - Marietta, Leith Run Recreation Area	39.44597	-81.15047	11.45	12.65	35.23677	879.84503	29.5	-6.4	35.9	22.03333	0.2	22.03333	0.2	1038	107	66	14.89705	304	215	304	215	206	-1.667993481	-0.037945769	-1.191162526	1.317947189	0.255647917	-0.581226324	-0.030805451	-0.505804705	0.905146071	0.6823328	Liver_included_no_skin	Liver_included_no_skin	Liver_included_no_skin	0	0	0
https://arctos.database.museum/guid/MSB:Herp:104861	Pseudacris crucifer	Hylidae	MSB:Herp:104861	LNB 2022	male	adult	2020	3	OH	Washington	Wayne National Forest - Marietta, Leith Run Recreation Area	39.44597	-81.15047	11.45	12.65	35.23677	879.84503	29.5	-6.4	35.9	22.03333	0.2	22.03333	0.2	1038	107	66	14.89705	304	215	304	215	206	-1.667993481	-0.037945769	-1.191162526	1.317947189	0.255647917	-0.581226324	-0.030805451	-0.505804705	0.905146071	0.6823328	Liver_included_no_skin	Liver_included_no_skin	Liver_included_no_skin	0	0	0
https://arctos.database.museum/guid/MSB:Herp:104866	Pseudacris crucifer	Hylidae	MSB:Herp:104866	LNB 2027	male	adult	2020	3	OH	Washington	Wayne National Forest - Marietta, Leith Run Recreation Area	39.44597	-81.15047	11.45	12.65	35.23677	879.84503	29.5	-6.4	35.9	22.03333	0.2	22.03333	0.2	1038	107	66	14.89705	304	215	304	215	206	-1.667993481	-0.037945769	-1.191162526	1.317947189	0.255647917	-0.581226324	-0.030805451	-0.505804705	0.905146071	0.6823328	Liver_included_no_skin	Liver_included_no_skin	Liver_included_no_skin	0	0	0
https://arctos.database.museum/guid/MSB:Herp:104867	Pseudacris crucifer	Hylidae	MSB:Herp:104867	LNB 2028	male	adult	2020	3	OH	Washington	Wayne National Forest - Marietta, Leith Run Recreation Area	39.44597	-81.15047	11.45	12.65	35.23677	879.84503	29.5	-6.4	35.9	22.03333	0.2	22.03333	0.2	1038	107	66	14.89705	304	215	304	215	206	-1.667993481	-0.037945769	-1.191162526	1.317947189	0.255647917	-0.581226324	-0.030805451	-0.505804705	0.905146071	0.6823328	Liver_included_no_skin	Liver_included_no_skin	Liver_included_no_skin	0	0	0
https://arctos.database.museum/guid/MSB:Herp:104902	Pseudacris crucifer	Hylidae	MSB:Herp:104902	LNB 2063	male	adult	2020	3	OH	Franklin	Flooded grass (<12 inches deep) at intersection of railroad crossing, Camp Chase Trail, Alkire Rd	39.89138	-83.24255	10.67083	11.375	31.33609	939.55853	28.8	-7.5	36.3	19.88333	-1.4	21.81667	-1.4	964	106	55	21.01856	304	183	290	183	282	-2.347070861	-0.828105765	-1.903738609	0.757327704	0.670828466	-0.817856534	-0.67227974	-0.808386702	0.520121141	0.762296449	Liver_included_no_skin	Liver_included_no_skin	Liver_included_no_skin	0	0	0
https://arctos.database.museum/guid/MSB:Herp:104903	Pseudacris crucifer	Hylidae	MSB:Herp:104903	LNB 2064	male	adult	2020	3	OH	Franklin	Flooded grass (<12 inches deep) at intersection of railroad crossing, Camp Chase Trail, Alkire Rd	39.89138	-83.24255	10.67083	11.375	31.33609	939.55853	28.8	-7.5	36.3	19.88333	-1.4	21.81667	-1.4	964	106	55	21.01856	304	183	290	183	282	-2.347070861	-0.828105765	-1.903738609	0.757327704	0.670828466	-0.817856534	-0.67227974	-0.808386702	0.520121141	0.762296449	Liver_included_no_skin	Liver_included_no_skin	Liver_included_no_skin	0	0	0
https://arctos.database.museum/guid/MSB:Herp:104916	Hyla chrysoscelis-versicolor complex	Hylidae	MSB:Herp:104916	LNB 2077	male	adult	2020	6	OH	Union	Alive on Bear Swamp Rd (149)	40.28215	-83.46384	10.13333	11.21667	30.15233	957.63281	28.9	-8.3	37.2	19.45	-2.13333	21.56667	-2.13333	931	102	50	22.48044	300	171	285	171	334	-2.637290588	-0.87915971	-2.230384386	0.617840038	0.954899368	-0.918986033	-0.71372678	-0.947090672	0.424323135	0.832450677	Liver_included_no_skin	Liver_included_no_skin	Liver_included_no_skin	0	0	0
https://arctos.database.museum/guid/MSB:Herp:104467	Rana sphenocephala	Ranidae	MSB:Herp:104467	LNB 2189	unknown	larva	2021	3	TX	Jackson	Dipnetted from flooded ditch off Hwy 173	28.81639	-96.46309	21.09167	10.86667	39.51515	621.81128	33.6	6.1	27.5	25.85	17.4	28.3	13	1102	157	54	32.64669	349	188	300	207	14	3.009923588	-0.857254616	-1.084248948	-0.361069558	-0.79322926	1.048833129	-0.695943604	-0.460405871	-0.247977077	-1.225976397	Liver_muscle	Liver_toe	Liver_toe	0	0	0
https://arctos.database.museum/guid/MSB:Herp:104468	Rana sphenocephala	Ranidae	MSB:Herp:104468	LNB 2190	unknown	larva	2021	3	TX	Jackson	Dipnetted from flooded ditch off Hwy 174	28.81639	-96.46309	21.09167	10.86667	39.51515	621.81128	33.6	6.1	27.5	25.85	17.4	28.3	13	1102	157	54	32.64669	349	188	300	207	14	3.009923588	-0.857254616	-1.084248948	-0.361069558	-0.79322926	1.048833129	-0.695943604	-0.460405871	-0.247977077	-1.225976397	Liver_muscle	Liver_toe	Liver_toe	0	0	0
https://arctos.database.museum/guid/MSB:Herp:104466	Rana sphenocephala	Ranidae	MSB:Herp:104466	LNB 2188	unknown	larva	2021	3	TX	Jackson	Dipnetted from flooded ditch off Hwy 172	28.81639	-96.46309	21.09167	10.86667	39.51515	621.81128	33.6	6.1	27.5	25.85	17.4	28.3	13	1102	157	54	32.64669	349	188	300	207	14	3.009923588	-0.857254616	-1.084248948	-0.361069558	-0.79322926	1.048833129	-0.695943604	-0.460405871	-0.247977077	-1.225976397	Liver_muscle	Liver_muscle	Liver_muscle	0	0	0
https://arctos.database.museum/guid/MSB:Herp:104152	Pseudacris crucifer	Hylidae	MSB:Herp:104152	MJM 709	male	adult	2010	1	FL	Calhoun	ditch on S side of CR286	30.59505	-84.9814	19.29583	12.775	43.90034	634.17969	33	3.9	29.1	26.75	15.76667	26.75	11.23333	1457	175	78	23.97457	470	260	470	355	41	2.530097352	0.285794126	1.98413635	-0.202635252	-0.645730907	0.881633651	0.232015775	0.842526087	-0.139166807	-0.906656797	Liver_only	Liver_only	NA	0	0	NA
https://arctos.database.museum/guid/MSB:Herp:104178	Pseudacris crucifer	Hylidae	MSB:Herp:104178	MJM 732	male	adult	2010	1	FL	Calhoun	ditches on either side ofand Store Rd.	30.59514	-84.97653	19.29583	12.775	43.90034	634.17969	33	3.9	29.1	26.75	15.76667	26.75	11.23333	1457	175	78	23.97457	470	260	470	355	41	2.530097352	0.285794126	1.98413635	-0.202635252	-0.645730907	0.881633651	0.232015775	0.842526087	-0.139166807	-0.906640639	Liver_only	Liver_only	NA	0	0	NA
https://arctos.database.museum/guid/MSB:Herp:104259	Hyla squirella	Hylidae	MSB:Herp:104259	MJM 807	unknown	unknown	2010	2	FL	St. John's	Moses Creek Conservation Area	29.76907	-81.27494	20.95417	9.84167	41.17852	516.89832	32.1	8.2	23.9	26.81667	15.56667	26.85	14.28333	1254	164	60	37.29239	474	213	459	240	1	3.295202945	-1.966877232	0.419992317	-1.346362852	-0.864246985	1.148241114	-1.596766706	0.178341818	-0.924661516	-1.054943486	Liver_only	Liver_only	NA	0	0	NA
https://arctos.database.museum/guid/MSB:Herp:104263	Anaxyrus terrestris	Bufonidae	MSB:Herp:104263	MJM 810	unknown	unknown	2010	2	FL	Liberty	on SR12	30.18876	-84.98959	19.61667	12.15	43.70504	616.43524	32.6	4.8	27.8	26.63333	16.21667	26.83333	11.78333	1569	207	85	30.45204	556	281	550	351	28	2.696108137	-0.197134302	3.117656984	-1.173645571	-0.716748632	0.939481502	-0.160039216	1.32385425	-0.806041916	-0.979597303	Liver_only	Liver_only	NA	0	0	NA
https://arctos.database.museum/guid/MSB:Herp:104268	Anaxyrus terrestris	Bufonidae	MSB:Herp:104268	MJM 815	unknown	unknown	2010	3	FL	Liberty	on CR270	30.54676	-84.90922	19.09583	12.74167	44.08881	631.90717	32.7	3.8	28.9	26.51667	15.56667	26.51667	11.05	1485	180	80	24.62685	483	262	483	357	86	2.458425063	0.227967456	2.199575679	-0.325093055	-0.399900319	0.85665884	0.185070445	0.934008336	-0.223268962	-0.915326213	Liver_only	Liver_only	NA	0	0	NA
https://arctos.database.museum/guid/MSB:Herp:102050	Rana sphenocephala	Ranidae	MSB:Herp:102050	LNB 642	unknown	unknown	2012	5	FL	Highlands	on road	27.24423	-81.32941	22.55833	13.06667	54.67225	419.93414	33.7	9.8	23.9	27.2	18.36667	27.3	17.11667	1219	205	42	60.88081	570	140	524	155	29	4.707598366	0.519216673	-0.031637567	-4.026358064	-0.71128573	1.640402149	0.421514817	-0.013434296	-2.76524144	-1.508223427	Liver_only	Liver_only	NA	0	0	NA
https://arctos.database.museum/guid/MSB:Herp:102066	Hyla squirella	Hylidae	MSB:Herp:102066	LNB 658	female	adult	2012	5	FL	Hendry	on Keri Rd	26.5994	-81.34097	23.05417	11.925	54.20455	389.03409	33.3	11.3	22	27.31667	19.43333	27.51667	18.1	1289	231	40	64.46077	620	138	553	139	13	5.024162593	-0.316312653	0.413011962	-4.754098281	-0.798692162	1.75071161	-0.256791581	0.175377742	-3.265042346	-1.623988586	Liver_only	NA	NA	0	NA	NA
https://arctos.database.museum/guid/MSB:Herp:102184	Anaxyrus fowleri	Bufonidae	MSB:Herp:102184	LNB 776	unknown	unknown	2012	5	MS	Jefferson	no locality description given	31.75669	-90.96236	17.93333	12.76667	41.1828	700.75391	32.8	1.8	31	10.58333	22.91667	26.31667	9.06667	1518	164	93	19.85724	449	283	318	435	103	1.571244507	1.36856445	2.194397429	1.13282839	-0.307030985	0.547513332	1.111039425	0.93180949	0.778009298	-0.698109677	Liver_only	NA	NA	0	NA	NA
https://arctos.database.museum/guid/MSB:Herp:102643	Rana sphenocephala	Ranidae	MSB:Herp:102643	LNB 1235	unknown	unknown	2012	7	FL	Franklin	no locality given	29.8031	-84.83425	20.1625	10.40833	40.65755	596.45587	32	6.4	25.6	26.95	17.03333	27.08333	12.56667	1511	206	81	34.45197	573	283	538	322	8	2.869657851	-1.515215627	2.834062574	-1.4680431	-0.826006672	0.999956356	-1.230095009	1.203431231	-1.008229659	-1.048834142	Liver_only	Liver_only	NA	0	0	NA
https://arctos.database.museum/guid/MSB:Herp:102945	Rana sphenocephala	Ranidae	MSB:Herp:102945	LNB 1538	unknown	unknown	2013	5	NC	Northampton	no locality given	36.41104	-77.32162	15.12917	12.94167	38.40257	792.27655	32	-1.7	33.7	24.75	10.73333	24.75	5.16667	1155	124	76	15.52743	346	241	346	277	28	0.388912873	0.411682626	-0.052943586	1.216476416	-0.716748632	0.135519954	0.334215629	-0.022481495	0.835457489	0.137477328	Liver_only	NA	NA	0	NA	NA
https://arctos.database.museum/guid/MSB:Herp:103743	Anaxyrus terrestris	Bufonidae	MSB:Herp:103743	MJM 306	male	adult	2009	5	FL	Liberty	on CR379	30.08421	-85.03877	19.81667	11.76667	43.2598	608.6062	32.5	5.3	27.2	26.76667	16.48333	26.95	12.1	1602	214	88	32.16615	582	297	570	360	14	2.791043594	-0.48473154	3.53281924	-1.348415168	-0.79322926	0.972562558	-0.393518808	1.500145074	-0.926071016	-0.998366974	Liver_only	Liver_only	Liver_only	0	0	0
https://arctos.database.museum/guid/MSB:Herp:104154	Pseudacris crucifer	Hylidae	MSB:Herp:104154	MJM 710	male	adult	2010	1	FL	Calhoun	ditch on S side of CR286	30.59505	-84.9814	19.29583	12.775	43.90034	634.17969	33	3.9	29.1	26.75	15.76667	26.75	11.23333	1457	175	78	23.97457	470	260	470	355	41	2.530097352	0.285794126	1.98413635	-0.202635252	-0.645730907	0.881633651	0.232015775	0.842526087	-0.139166807	-0.906656797	Liver_only	Liver_only	Liver_only	0	0	0
https://arctos.database.museum/guid/MSB:Herp:104155	Pseudacris crucifer	Hylidae	MSB:Herp:104155	MJM 711	male	adult	2010	1	FL	Calhoun	ditch on S side of CR286	30.59505	-84.9814	19.29583	12.775	43.90034	634.17969	33	3.9	29.1	26.75	15.76667	26.75	11.23333	1457	175	78	23.97457	470	260	470	355	41	2.530097352	0.285794126	1.98413635	-0.202635252	-0.645730907	0.881633651	0.232015775	0.842526087	-0.139166807	-0.906656797	Liver_only	Liver_only	Liver_only	0	0	0
https://arctos.database.museum/guid/MSB:Herp:104156	Pseudacris crucifer	Hylidae	MSB:Herp:104156	MJM 712	male	adult	2010	1	FL	Calhoun	ditch on S side of CR286	30.59505	-84.9814	19.29583	12.775	43.90034	634.17969	33	3.9	29.1	26.75	15.76667	26.75	11.23333	1457	175	78	23.97457	470	260	470	355	41	2.530097352	0.285794126	1.98413635	-0.202635252	-0.645730907	0.881633651	0.232015775	0.842526087	-0.139166807	-0.906656797	Liver_only	Liver_only	Liver_only	0	0	0
https://arctos.database.museum/guid/MSB:Herp:104157	Pseudacris crucifer	Hylidae	MSB:Herp:104157	MJM 713	male	adult	2010	1	FL	Calhoun	ditch on S side of CR286	30.59505	-84.9814	19.29583	12.775	43.90034	634.17969	33	3.9	29.1	26.75	15.76667	26.75	11.23333	1457	175	78	23.97457	470	260	470	355	41	2.530097352	0.285794126	1.98413635	-0.202635252	-0.645730907	0.881633651	0.232015775	0.842526087	-0.139166807	-0.906656797	Liver_only	Liver_only	Liver_only	0	0	0
https://arctos.database.museum/guid/MSB:Herp:104158	Pseudacris crucifer	Hylidae	MSB:Herp:104158	MJM 714	male	adult	2010	1	FL	Calhoun	ditch on S side of CR286	30.59505	-84.9814	19.29583	12.775	43.90034	634.17969	33	3.9	29.1	26.75	15.76667	26.75	11.23333	1457	175	78	23.97457	470	260	470	355	41	2.530097352	0.285794126	1.98413635	-0.202635252	-0.645730907	0.881633651	0.232015775	0.842526087	-0.139166807	-0.906656797	Liver_only	Liver_only	Liver_only	0	0	0
https://arctos.database.museum/guid/MSB:Herp:104159	Pseudacris crucifer	Hylidae	MSB:Herp:104159	MJM 715	female	adult	2010	1	FL	Calhoun	ditches on either side ofand Store Rd.	30.59514	-84.97653	19.29583	12.775	43.90034	634.17969	33	3.9	29.1	26.75	15.76667	26.75	11.23333	1457	175	78	23.97457	470	260	470	355	41	2.530097352	0.285794126	1.98413635	-0.202635252	-0.645730907	0.881633651	0.232015775	0.842526087	-0.139166807	-0.906640639	Liver_only	Liver_only	Liver_only	0	0	0
https://arctos.database.museum/guid/MSB:Herp:104160	Pseudacris crucifer	Hylidae	MSB:Herp:104160	MJM 716	male	adult	2010	1	FL	Calhoun	ditches on either side ofand Store Rd.	30.59514	-84.97653	19.29583	12.775	43.90034	634.17969	33	3.9	29.1	26.75	15.76667	26.75	11.23333	1457	175	78	23.97457	470	260	470	355	41	2.530097352	0.285794126	1.98413635	-0.202635252	-0.645730907	0.881633651	0.232015775	0.842526087	-0.139166807	-0.906640639	Liver_only	Liver_only	Liver_only	1	0	0
https://arctos.database.museum/guid/MSB:Herp:104179	Pseudacris crucifer	Hylidae	MSB:Herp:104179	MJM 733	male	adult	2010	1	FL	Calhoun	ditches on either side ofand Store Rd.	30.59514	-84.97653	19.29583	12.775	43.90034	634.17969	33	3.9	29.1	26.75	15.76667	26.75	11.23333	1457	175	78	23.97457	470	260	470	355	41	2.530097352	0.285794126	1.98413635	-0.202635252	-0.645730907	0.881633651	0.232015775	0.842526087	-0.139166807	-0.906640639	Liver_only	Liver_only	Liver_only	0	0	0
https://arctos.database.museum/guid/MSB:Herp:104182	Pseudacris crucifer	Hylidae	MSB:Herp:104182	MJM 736	male	adult	2010	1	FL	Calhoun	ditches on either side ofand Store Rd.	30.59514	-84.97653	19.29583	12.775	43.90034	634.17969	33	3.9	29.1	26.75	15.76667	26.75	11.23333	1457	175	78	23.97457	470	260	470	355	41	2.530097352	0.285794126	1.98413635	-0.202635252	-0.645730907	0.881633651	0.232015775	0.842526087	-0.139166807	-0.906640639	Liver_only	Liver_only	Liver_only	0	0	0
https://arctos.database.museum/guid/MSB:Herp:104202	Hyla cinerea	Hylidae	MSB:Herp:104202	MJM 754	unknown	unknown	2010	1	GA	Miller	ditch on NE side of US27 0.7mi SE of jct w/ 310	31.15747	-84.71673	19.1125	13.34167	44.32447	658.84583	33.5	3.4	30.1	11.93333	20.2	26.83333	10.68333	1361	147	60	22.90494	416	236	391	385	54	2.157964355	1.730104754	0.855732279	0.265476915	-0.574713181	0.751960786	1.404548095	0.363370576	0.182325505	-0.805686555	Liver_only	Liver_only	Liver_only	0	0	0
https://arctos.database.museum/guid/MSB:Herp:104215	Hyla cinerea	Hylidae	MSB:Herp:104215	MJM 766	unknown	unknown	2010	1	GA	Miller	on SR273	31.17428	-84.85508	19.0625	13.325	44.2691	660.4101	33.5	3.4	30.1	11.88333	20.1	26.81667	10.61667	1373	149	63	22.66738	423	242	391	391	59	2.140354389	1.720966442	1.02571298	0.311942882	-0.547398672	0.745824445	1.397129354	0.435549676	0.214237624	-0.802668686	Liver_only	Liver_only	Liver_only	0	1	0
https://arctos.database.museum/guid/MSB:Herp:104260	Hyla squirella	Hylidae	MSB:Herp:104260	MJM 808	unknown	unknown	2010	2	FL	St. John's	Moses Creek Conservation Area	29.76907	-81.27494	20.95417	9.84167	41.17852	516.89832	32.1	8.2	23.9	26.81667	15.56667	26.85	14.28333	1254	164	60	37.29239	474	213	459	240	1	3.295202945	-1.966877232	0.419992317	-1.346362852	-0.864246985	1.148241114	-1.596766706	0.178341818	-0.924661516	-1.054943486	Liver_only	Liver_only	Liver_only	0	0	0
https://arctos.database.museum/guid/MSB:Herp:104265	Anaxyrus terrestris	Bufonidae	MSB:Herp:104265	MJM 812	unknown	unknown	2010	3	FL	Liberty	on CR270	30.52283	-84.96928	19.27917	12.79167	44.10919	633.4231	32.9	3.9	29	26.71667	15.75	26.71667	11.21667	1480	181	79	24.98913	484	261	484	355	53	2.528977485	0.2852469	2.172843063	-0.379088657	-0.580176083	0.881243424	0.231571522	0.922656835	-0.26035232	-0.919622322	Liver_only	Liver_only	Liver_only	0	0	0
https://arctos.database.museum/guid/MSB:Herp:104266	Anaxyrus terrestris	Bufonidae	MSB:Herp:104266	MJM 813	unknown	unknown	2010	3	FL	Liberty	on CR270	30.52283	-84.96928	19.27917	12.79167	44.10919	633.4231	32.9	3.9	29	26.71667	15.75	26.71667	11.21667	1480	181	79	24.98913	484	261	484	355	53	2.528977485	0.2852469	2.172843063	-0.379088657	-0.580176083	0.881243424	0.231571522	0.922656835	-0.26035232	-0.919622322	Liver_only	Liver_only	Liver_only	0	0	0
https://arctos.database.museum/guid/MSB:Herp:104267	Anaxyrus terrestris	Bufonidae	MSB:Herp:104267	MJM 814	unknown	unknown	2010	3	FL	Liberty	on CR270	30.53438	-84.96875	19.21667	12.73333	44.05998	631.50372	32.8	3.9	28.9	26.65	15.7	26.65	11.18333	1485	180	80	24.61024	483	263	483	359	63	2.509347712	0.232170637	2.212804379	-0.316560138	-0.525547064	0.874403265	0.188482706	0.939625654	-0.217408685	-0.917548772	Liver_only	Liver_only	Liver_only	0	0	0
https://arctos.database.museum/guid/MSB:Herp:104269	Pseudacris crucifer	Hylidae	MSB:Herp:104269	MJM 816	male	adult	2010	3	FL	Liberty	on CR270	30.55246	-84.90375	19.1	12.75	44.11765	631.36578	32.7	3.8	28.9	26.51667	15.58333	26.51667	11.06667	1484	179	80	24.31645	482	264	482	357	84	2.462184452	0.233605046	2.197014123	-0.287667068	-0.410826123	0.857968831	0.1896472	0.932920619	-0.197565364	-0.914302902	Liver_only	Liver_only	Liver_only	1	0	0
https://arctos.database.museum/guid/MSB:Herp:101526	Hyla squirella	Hylidae	MSB:Herp:101526	LNB 118	female	adult	2011	1	FL	Franklin	St. Vincent NWR at cabin	29.63738	-85.10242	20.50417	8.725	36.65966	583.82147	31.5	7.7	23.8	27.16667	19.91667	27.26667	13.08333	1501	212	75	36.5722	585	280	533	315	7	2.980423462	-2.769743917	2.727475354	-1.749755801	-0.831469574	1.038553562	-2.248556645	1.158170979	-1.201705654	-1.078585553	Liver_only	Liver_only	Liver_only	0	0	0
https://arctos.database.museum/guid/MSB:Herp:101538	Hyla squirella	Hylidae	MSB:Herp:101538	LNB 130	female	adult	2011	1	FL	Franklin	St. Vincent NWR at cabin	29.63738	-85.10242	20.50417	8.725	36.65966	583.82147	31.5	7.7	23.8	27.16667	19.91667	27.26667	13.08333	1501	212	75	36.5722	585	280	533	315	7	2.980423462	-2.769743917	2.727475354	-1.749755801	-0.831469574	1.038553562	-2.248556645	1.158170979	-1.201705654	-1.078585553	Liver_only	Liver_only	Liver_only	0	0	0
https://arctos.database.museum/guid/MSB:Herp:101539	Hyla squirella	Hylidae	MSB:Herp:101539	LNB 131	male	adult	2011	1	FL	Franklin	no locality given	29.63738	-85.10242	20.50417	8.725	36.65966	583.82147	31.5	7.7	23.8	27.16667	19.91667	27.26667	13.08333	1501	212	75	36.5722	585	280	533	315	7	2.980423462	-2.769743917	2.727475354	-1.749755801	-0.831469574	1.038553562	-2.248556645	1.158170979	-1.201705654	-1.078585553	Liver_only	Liver_only	Liver_only	0	0	0
https://arctos.database.museum/guid/MSB:Herp:101540	Hyla squirella	Hylidae	MSB:Herp:101540	LNB 132	male	adult	2011	1	FL	Franklin	St. Vincent NWR at cabin	29.63738	-85.10242	20.50417	8.725	36.65966	583.82147	31.5	7.7	23.8	27.16667	19.91667	27.26667	13.08333	1501	212	75	36.5722	585	280	533	315	7	2.980423462	-2.769743917	2.727475354	-1.749755801	-0.831469574	1.038553562	-2.248556645	1.158170979	-1.201705654	-1.078585553	Liver_only	Liver_only	Liver_only	0	0	0
https://arctos.database.museum/guid/MSB:Herp:101541	Hyla squirella	Hylidae	MSB:Herp:101541	LNB 133	female	adult	2011	1	FL	Franklin	no locality given	29.63738	-85.10242	20.50417	8.725	36.65966	583.82147	31.5	7.7	23.8	27.16667	19.91667	27.26667	13.08333	1501	212	75	36.5722	585	280	533	315	7	2.980423462	-2.769743917	2.727475354	-1.749755801	-0.831469574	1.038553562	-2.248556645	1.158170979	-1.201705654	-1.078585553	Liver_only	Liver_only	Liver_only	0	0	0
https://arctos.database.museum/guid/MSB:Herp:101542	Hyla squirella	Hylidae	MSB:Herp:101542	LNB 134	female	adult	2011	1	FL	Franklin	St. Vincent NWR at cabin	29.63738	-85.10242	20.50417	8.725	36.65966	583.82147	31.5	7.7	23.8	27.16667	19.91667	27.26667	13.08333	1501	212	75	36.5722	585	280	533	315	7	2.980423462	-2.769743917	2.727475354	-1.749755801	-0.831469574	1.038553562	-2.248556645	1.158170979	-1.201705654	-1.078585553	Liver_only	Liver_only	Liver_only	0	0	0
https://arctos.database.museum/guid/MSB:Herp:101551	Rana sphenocephala	Ranidae	MSB:Herp:101551	LNB 143	female	adult	2011	1	FL	Liberty	on CR379	30.06369	-85.02567	19.83333	11.65	42.98893	607.10315	32.5	5.4	27.1	26.76667	16.53333	26.93333	12.13333	1597	213	87	32.41301	583	297	568	359	15	2.794802094	-0.567962507	3.4901689	-1.362990512	-0.787766358	0.973872239	-0.461088068	1.482034411	-0.93608114	-1.002050893	Liver_only	Liver_only	Liver_only	0	0	0
https://arctos.database.museum/guid/MSB:Herp:101599	Rana sphenocephala	Ranidae	MSB:Herp:101599	LNB 191	female	adult	2011	2	FL	Liberty	on CR379	30.11918	-85.06018	19.75833	11.85	43.40659	608.59686	32.5	5.2	27.3	26.71667	16.41667	26.9	12.05	1608	216	86	32.16896	583	296	573	362	17	2.772025213	-0.42556001	3.538468809	-1.407716727	-0.776840554	0.965935444	-0.345481683	1.502544057	-0.966798424	-0.992088874	Liver_only	Liver_only	Liver_only	1	0	0
https://arctos.database.museum/guid/MSB:Herp:101600	Rana sphenocephala	Ranidae	MSB:Herp:101600	LNB 192	female	adult	2011	2	FL	Liberty	on CR379	30.12174	-85.05975	19.75833	11.85	43.40659	608.59686	32.5	5.2	27.3	26.71667	16.41667	26.9	12.05	1608	216	86	32.16896	583	296	573	362	17	2.772025213	-0.42556001	3.538468809	-1.407716727	-0.776840554	0.965935444	-0.345481683	1.502544057	-0.966798424	-0.991629282	Liver_only	Liver_only	Liver_only	0	0	0
https://arctos.database.museum/guid/MSB:Herp:101603	Hyla cinerea	Hylidae	MSB:Herp:101603	LNB 195	female	adult	2011	2	FL	Franklin	St. George Island State Park	29.72169	-84.74426	20.37917	9.34167	38.28552	589.96326	31.8	7.4	24.4	27.1	17.36667	27.2	12.88333	1502	210	80	35.84175	579	278	543	314	4	2.926696185	-2.308258261	2.801357271	-1.653219244	-0.847858279	1.019831842	-1.873909505	1.189543541	-1.135405816	-1.063449532	Liver_only	Liver_only	Liver_only	0	0	0
https://arctos.database.museum/guid/MSB:Herp:101604	Hyla squirella	Hylidae	MSB:Herp:101604	LNB 196	female	adult	2011	2	FL	Franklin	St. George Island State Park	29.72181	-84.74352	20.37917	9.34167	38.28552	589.96326	31.8	7.4	24.4	27.1	17.36667	27.2	12.88333	1502	210	80	35.84175	579	278	543	314	4	2.926696185	-2.308258261	2.801357271	-1.653219244	-0.847858279	1.019831842	-1.873909505	1.189543541	-1.135405816	-1.063427988	Liver_only	Liver_only	Liver_only	0	0	0
https://arctos.database.museum/guid/MSB:Herp:101606	Hyla squirella	Hylidae	MSB:Herp:101606	LNB 198	female	adult	2011	2	FL	Franklin	no locality given	29.7216	-84.74403	20.37917	9.34167	38.28552	589.96326	31.8	7.4	24.4	27.1	17.36667	27.2	12.88333	1502	210	80	35.84175	579	278	543	314	4	2.926696185	-2.308258261	2.801357271	-1.653219244	-0.847858279	1.019831842	-1.873909505	1.189543541	-1.135405816	-1.063465689	Liver_only	Liver_only	Liver_only	0	0	0
https://arctos.database.museum/guid/MSB:Herp:101608	Hyla squirella	Hylidae	MSB:Herp:101608	LNB 200	female	adult	2011	2	FL	Franklin	St. George Island State Park	29.72086	-84.74989	20.37917	9.34167	38.28552	589.96326	31.8	7.4	24.4	27.1	17.36667	27.2	12.88333	1502	210	80	35.84175	579	278	543	314	4	2.926696185	-2.308258261	2.801357271	-1.653219244	-0.847858279	1.019831842	-1.873909505	1.189543541	-1.135405816	-1.06359854	Liver_only	Liver_only	Liver_only	0	0	0
https://arctos.database.museum/guid/MSB:Herp:101623	Hyla squirella	Hylidae	MSB:Herp:101623	LNB 215	male	adult	2011	3	FL	Franklin	St. George Island on road outside park	29.68146	-84.80459	20.83333	8.15	35.58952	576.17603	31.7	8.8	22.9	27.38333	18.1	27.46667	13.48333	1487	210	78	36.33634	578	281	532	311	3	3.088121341	-3.191409839	2.70770882	-1.657317193	-0.853321181	1.076081792	-2.590876997	1.149777492	-1.138220226	-1.070671951	Liver_only	Liver_only	Liver_only	0	0	0
https://arctos.database.museum/guid/MSB:Herp:101624	Rana sphenocephala	Ranidae	MSB:Herp:101624	LNB 216	female	adult	2011	3	FL	Franklin	St. George Island on N Bay Shore Dr	29.66323	-84.86935	20.83333	8.15	35.58952	576.17603	31.7	8.8	22.9	27.38333	18.1	27.46667	13.48333	1487	210	78	36.33634	578	281	532	311	3	3.088121341	-3.191409839	2.70770882	-1.657317193	-0.853321181	1.076081792	-2.590876997	1.149777492	-1.138220226	-1.073944749	Liver_only	Liver_only	Liver_only	0	0	0
https://arctos.database.museum/guid/MSB:Herp:101625	Rana sphenocephala	Ranidae	MSB:Herp:101625	LNB 217	unknown	unknown	2011	3	FL	Franklin	St. George Island on N Bay Shore Dr	29.66323	-84.86935	20.83333	8.15	35.58952	576.17603	31.7	8.8	22.9	27.38333	18.1	27.46667	13.48333	1487	210	78	36.33634	578	281	532	311	3	3.088121341	-3.191409839	2.70770882	-1.657317193	-0.853321181	1.076081792	-2.590876997	1.149777492	-1.138220226	-1.073944749	Liver_only	Liver_only	Liver_only	0	0	0
https://arctos.database.museum/guid/MSB:Herp:101646	Rana sphenocephala	Ranidae	MSB:Herp:101646	LNB 238	female	adult	2011	3	FL	Franklin	St. George Island State Park, Sugar Hill Camp playground	29.71898	-84.74965	20.37917	9.34167	38.28552	589.96326	31.8	7.4	24.4	27.1	17.36667	27.2	12.88333	1502	210	80	35.84175	579	278	543	314	4	2.926696185	-2.308258261	2.801357271	-1.653219244	-0.847858279	1.019831842	-1.873909505	1.189543541	-1.135405816	-1.063936053	Liver_only	Liver_only	Liver_only	0	0	0
https://arctos.database.museum/guid/MSB:Herp:101649	Rana sphenocephala	Ranidae	MSB:Herp:101649	LNB 241	unknown	unknown	2011	3	FL	Franklin	St. George Island State Park, burned pond, of trailo beach	29.72012	-84.75053	20.83333	8.15	35.58952	576.17603	31.7	8.8	22.9	27.38333	18.1	27.46667	13.48333	1487	210	78	36.33634	578	281	532	311	3	3.088121341	-3.191409839	2.70770882	-1.657317193	-0.853321181	1.076081792	-2.590876997	1.149777492	-1.138220226	-1.063731391	Liver_only	Liver_only	Liver_only	1	0	1
https://arctos.database.museum/guid/MSB:Herp:101654	Rana sphenocephala	Ranidae	MSB:Herp:101654	LNB 246	female	adult	2011	3	FL	Franklin	St. George Island State Park	29.72086	-84.74989	20.37917	9.34167	38.28552	589.96326	31.8	7.4	24.4	27.1	17.36667	27.2	12.88333	1502	210	80	35.84175	579	278	543	314	4	2.926696185	-2.308258261	2.801357271	-1.653219244	-0.847858279	1.019831842	-1.873909505	1.189543541	-1.135405816	-1.06359854	Liver_only	Liver_only	Liver_only	1	0	0
https://arctos.database.museum/guid/MSB:Herp:101655	Rana sphenocephala	Ranidae	MSB:Herp:101655	LNB 247	unknown	unknown	2011	3	FL	Franklin	St. George Island State Park	29.72086	-84.74989	20.37917	9.34167	38.28552	589.96326	31.8	7.4	24.4	27.1	17.36667	27.2	12.88333	1502	210	80	35.84175	579	278	543	314	4	2.926696185	-2.308258261	2.801357271	-1.653219244	-0.847858279	1.019831842	-1.873909505	1.189543541	-1.135405816	-1.06359854	Liver_only	Liver_only	Liver_only	1	0	0
https://arctos.database.museum/guid/MSB:Herp:101656	Rana sphenocephala	Ranidae	MSB:Herp:101656	LNB 248	male	adult	2011	3	FL	Franklin	St. George Island State Park	29.7216	-84.74403	20.37917	9.34167	38.28552	589.96326	31.8	7.4	24.4	27.1	17.36667	27.2	12.88333	1502	210	80	35.84175	579	278	543	314	4	2.926696185	-2.308258261	2.801357271	-1.653219244	-0.847858279	1.019831842	-1.873909505	1.189543541	-1.135405816	-1.063465689	Liver_only	Liver_only	Liver_only	1	0	0
https://arctos.database.museum/guid/MSB:Herp:101657	Rana sphenocephala	Ranidae	MSB:Herp:101657	LNB 249	male	adult	2011	3	FL	Franklin	St. George Island State Park	29.7216	-84.74403	20.37917	9.34167	38.28552	589.96326	31.8	7.4	24.4	27.1	17.36667	27.2	12.88333	1502	210	80	35.84175	579	278	543	314	4	2.926696185	-2.308258261	2.801357271	-1.653219244	-0.847858279	1.019831842	-1.873909505	1.189543541	-1.135405816	-1.063465689	Liver_only	Liver_only	Liver_only	0	0	0
https://arctos.database.museum/guid/MSB:Herp:101675	Anaxyrus terrestris	Bufonidae	MSB:Herp:101675	LNB 267	female	adult	2011	4	FL	Franklin	St. Vincent NWR on road E	29.66178	-85.14424	20.4875	8.70833	36.74402	583.4035	31.5	7.8	23.7	27.16667	19.86667	27.25	13.08333	1506	212	76	36.54985	587	282	538	314	7	2.991405429	-2.783308246	2.781487413	-1.753000247	-0.831469574	1.042380321	-2.259568552	1.181106181	-1.203933891	-1.074205065	Liver_only	Liver_only	Liver_only	0	0	0
https://arctos.database.museum/guid/MSB:Herp:101679	Rana sphenocephala	Ranidae	MSB:Herp:101679	LNB 271	unknown	juvenile	2011	4	FL	Franklin	St. Vincent NWR on road	29.66538	-85.12355	20.49583	8.80833	36.85495	586.12152	31.6	7.7	23.9	27.2	19.9	27.28333	13.05	1500	211	76	36.37595	584	281	534	313	7	2.990391088	-2.697532328	2.734226337	-1.718296915	-0.831469574	1.042026865	-2.18993323	1.161037656	-1.18010017	-1.073558764	Liver_only	Liver_only	Liver_only	0	0	1
https://arctos.database.museum/guid/MSB:Herp:101680	Rana sphenocephala	Ranidae	MSB:Herp:101680	LNB 272	female	adult	2011	4	FL	Franklin	St. Vincent NWR on road	29.6364	-85.11234	20.51667	8.68333	36.63854	583.72754	31.5	7.8	23.7	27.18333	19.91667	27.26667	13.1	1504	212	76	36.51523	586	281	535	314	5	2.99238236	-2.801069823	2.761115098	-1.741605179	-0.842395377	1.042720741	-2.273987904	1.172455461	-1.196107931	-1.078761491	Liver_only	Liver_only	Liver_only	0	0	0
https://arctos.database.museum/guid/MSB:Herp:101693	Hyla squirella	Hylidae	MSB:Herp:101693	LNB 285	female	adult	2011	4	FL	Franklin	Eastpoint Dorm	29.76581	-84.88058	20.275	9.85	39.24303	594.25854	31.9	6.8	25.1	27.03333	17.21667	27.16667	12.71667	1500	207	80	35.14945	575	283	533	317	7	2.878645294	-1.927424421	2.774660273	-1.52222981	-0.831469574	1.003088106	-1.564737795	1.178207164	-1.045444266	-1.055528748	Liver_only	Liver_only	Liver_only	0	0	0
https://arctos.database.museum/guid/MSB:Herp:101695	Hyla squirella	Hylidae	MSB:Herp:101695	LNB 287	male	adult	2011	4	FL	Franklin	Eastpoint Dorm	29.76581	-84.88058	20.275	9.85	39.24303	594.25854	31.9	6.8	25.1	27.03333	17.21667	27.16667	12.71667	1500	207	80	35.14945	575	283	533	317	7	2.878645294	-1.927424421	2.774660273	-1.52222981	-0.831469574	1.003088106	-1.564737795	1.178207164	-1.045444266	-1.055528748	Liver_only	Liver_only	Liver_only	0	0	0
https://arctos.database.museum/guid/MSB:Herp:101696	Hyla squirella	Hylidae	MSB:Herp:101696	LNB 288	female	adult	2011	4	FL	Franklin	Eastpoint Dorm	29.76581	-84.88058	20.275	9.85	39.24303	594.25854	31.9	6.8	25.1	27.03333	17.21667	27.16667	12.71667	1500	207	80	35.14945	575	283	533	317	7	2.878645294	-1.927424421	2.774660273	-1.52222981	-0.831469574	1.003088106	-1.564737795	1.178207164	-1.045444266	-1.055528748	Liver_only	Liver_only	Liver_only	0	0	0
https://arctos.database.museum/guid/MSB:Herp:101783	Hyla cinerea	Hylidae	MSB:Herp:101783	LNB 375	male	adult	2011	7	FL	Franklin	ditch on N side US98	29.7482	-84.85469	20.83333	8.15	35.58952	576.17603	31.7	8.8	22.9	27.38333	18.1	27.46667	13.48333	1487	210	78	36.33634	578	281	532	311	3	3.088121341	-3.191409839	2.70770882	-1.657317193	-0.853321181	1.076081792	-2.590876997	1.149777492	-1.138220226	-1.05869024	Liver_only	Liver_only	Liver_only	0	0	0
https://arctos.database.museum/guid/MSB:Herp:101787	Hyla cinerea	Hylidae	MSB:Herp:101787	LNB 379	male	adult	2011	7	FL	Franklin	ditch on N side US98	29.7482	-84.85469	20.83333	8.15	35.58952	576.17603	31.7	8.8	22.9	27.38333	18.1	27.46667	13.48333	1487	210	78	36.33634	578	281	532	311	3	3.088121341	-3.191409839	2.70770882	-1.657317193	-0.853321181	1.076081792	-2.590876997	1.149777492	-1.138220226	-1.05869024	Liver_only	Liver_only	Liver_only	0	0	0
https://arctos.database.museum/guid/MSB:Herp:101788	Hyla cinerea	Hylidae	MSB:Herp:101788	LNB 380	male	adult	2011	7	FL	Franklin	ditch on N side US98	29.7482	-84.85469	20.83333	8.15	35.58952	576.17603	31.7	8.8	22.9	27.38333	18.1	27.46667	13.48333	1487	210	78	36.33634	578	281	532	311	3	3.088121341	-3.191409839	2.70770882	-1.657317193	-0.853321181	1.076081792	-2.590876997	1.149777492	-1.138220226	-1.05869024	Liver_only	Liver_only	Liver_only	0	0	0
https://arctos.database.museum/guid/MSB:Herp:101807	Hyla squirella	Hylidae	MSB:Herp:101807	LNB 399	female	adult	2011	7	FL	Franklin	Sawgrass pond/swale on N side CR-30 B Indian Pass Rd	29.68043	-85.23972	20.40417	9.09167	37.72476	586.24945	31.5	7.4	24.1	27.11667	19.8	27.21667	12.96667	1532	215	79	36.20359	594	288	550	321	4	2.970323872	-2.503502335	3.021603524	-1.749833538	-0.847858279	1.035034275	-2.032414181	1.283066959	-1.201759043	-1.070856865	Liver_only	Liver_only	Liver_only	0	0	0
https://arctos.database.museum/guid/MSB:Herp:101809	Hyla squirella	Hylidae	MSB:Herp:101809	LNB 401	female	adult	2011	7	FL	Franklin	Sawgrass pond/swale on N side CR-30 B Indian Pass Rd	29.68043	-85.23972	20.40417	9.09167	37.72476	586.24945	31.5	7.4	24.1	27.11667	19.8	27.21667	12.96667	1532	215	79	36.20359	594	288	550	321	4	2.970323872	-2.503502335	3.021603524	-1.749833538	-0.847858279	1.035034275	-2.032414181	1.283066959	-1.201759043	-1.070856865	Liver_only	Liver_only	Liver_only	0	0	0
https://arctos.database.museum/guid/MSB:Herp:101851	Hyla squirella	Hylidae	MSB:Herp:101851	LNB 443	female	adult	2011	7	FL	Gulf	ditches on CR 387	29.90961	-85.17422	19.93333	10.86667	41.47583	600.71295	32	5.8	26.2	26.8	16.71667	26.95	12.31667	1596	216	84	34.32541	601	304	574	348	14	2.780070011	-1.18601558	3.518009963	-1.594148994	-0.79322926	0.968738721	-0.962841076	1.493856593	-1.094837267	-1.029712595	Liver_only	Liver_only	Liver_only	0	0	0
https://arctos.database.museum/guid/MSB:Herp:101915	Hyla cinerea	Hylidae	MSB:Herp:101915	LNB 507	male	adult	2011	7	FL	Franklin	ditches on SR65	29.90353	-84.97775	20.00833	10.73333	41.12389	599.6015	32.1	6	26.1	26.85	16.8	27	12.4	1552	207	83	33.21999	578	295	548	342	10	2.810685565	-1.269480752	3.140007319	-1.358127926	-0.815080868	0.979406968	-1.03060047	1.333344898	-0.93274159	-1.030804127	Liver_only	Liver_only	Liver_only	0	0	0
https://arctos.database.museum/guid/MSB:Herp:103414	Rana sphenocephala	Ranidae	MSB:Herp:103414	MJM 1004	male	adult	2011	1	FL	Gulf	on CR 381	29.98197	-85.10702	19.94167	11.31667	42.38452	603.63983	32.3	5.6	26.7	26.85	16.66667	26.98333	12.28333	1606	215	85	33.69711	598	304	576	356	9	2.811253512	-0.831533687	3.574370118	-1.523525138	-0.82054377	0.979604874	-0.675062625	1.51778887	-1.046333878	-1.016721936	Liver_only	Liver_only	Liver_only	0	0	0
https://arctos.database.museum/guid/MSB:Herp:103462	Pseudacris crucifer	Hylidae	MSB:Herp:103462	MJM 1049	male	adult	2011	3	AL	Lee	pond S of CR676	32.59946	-85.54762	17.19167	12.93333	41.45299	713.00531	32.4	1.2	31.2	9.65	22.41667	25.73333	8.16667	1443	173	74	22.94807	447	269	350	411	206	1.284245209	1.474601777	1.714938418	0.440999978	0.255647917	0.447506019	1.197123534	0.728216262	0.302872073	-0.546808709	Liver_only	Liver_only	Liver_only	0	0	1
https://arctos.database.museum/guid/MSB:Herp:103464	Pseudacris crucifer	Hylidae	MSB:Herp:103464	MJM 1050	male	adult	2011	3	AL	Lee	pond S of CR676	32.59946	-85.54762	17.19167	12.93333	41.45299	713.00531	32.4	1.2	31.2	9.65	22.41667	25.73333	8.16667	1443	173	74	22.94807	447	269	350	411	206	1.284245209	1.474601777	1.714938418	0.440999978	0.255647917	0.447506019	1.197123534	0.728216262	0.302872073	-0.546808709	Liver_only	Liver_only	Liver_only	0	0	0
https://arctos.database.museum/guid/MSB:Herp:102038	Hyla squirella	Hylidae	MSB:Herp:102038	LNB 630	unknown	unknown	2012	5	FL	Manatee	Sugar Bowl Rd, found in veg next to road	27.23707	-82.12196	22.60833	12.46667	53.04965	432.14493	33.3	9.8	23.5	27.43333	18.25	27.5	17.05	1314	214	41	63.12059	625	156	602	176	15	4.617882631	0.045212378	0.733843774	-4.568579732	-0.787766358	1.609139949	0.036704691	0.311612921	-3.13763103	-1.509508849	Liver_only	Liver_only	Liver_only	0	0	0
https://arctos.database.museum/guid/MSB:Herp:102047	Rana sphenocephala	Ranidae	MSB:Herp:102047	LNB 639	unknown	unknown	2012	5	FL	Desoto	Lake Katherine, in Arcadia	27.2182	-81.87213	22.5875	12.70833	53.84887	427.88663	33.4	9.8	23.6	27.33333	18.26667	27.41667	17.06667	1273	206	44	59.6968	586	153	552	169	18	4.654797751	0.230720115	0.366486579	-4.0246284	-0.771377652	1.622003332	0.187305131	0.155621615	-2.764053534	-1.512896546	Liver_only	Liver_only	Liver_only	0	0	0
https://arctos.database.museum/guid/MSB:Herp:102048	Rana sphenocephala	Ranidae	MSB:Herp:102048	LNB 640	unknown	unknown	2012	5	FL	Desoto	Lake Katherine, in Arcadia	27.2182	-81.87213	22.5875	12.70833	53.84887	427.88663	33.4	9.8	23.6	27.33333	18.26667	27.41667	17.06667	1273	206	44	59.6968	586	153	552	169	18	4.654797751	0.230720115	0.366486579	-4.0246284	-0.771377652	1.622003332	0.187305131	0.155621615	-2.764053534	-1.512896546	Liver_only	Liver_only	Liver_only	0	0	0
https://arctos.database.museum/guid/MSB:Herp:102055	Rana sphenocephala	Ranidae	MSB:Herp:102055	LNB 647	unknown	unknown	2012	5	FL	Collier	on Hwy 29	26.36984	-81.35441	23.225	12.18333	55.88685	377.78961	33.1	11.3	21.8	27.38333	19.61667	27.53333	18.38333	1308	238	38	66.15784	635	139	571	139	11	5.145280612	-0.152836479	0.560002018	-5.029563058	-0.809617966	1.7929162	-0.124076987	0.237794297	-3.454227363	-1.665201076	Liver_only	Liver_only	Liver_only	0	0	0
https://arctos.database.museum/guid/MSB:Herp:102056	Rana sphenocephala	Ranidae	MSB:Herp:102056	LNB 648	unknown	unknown	2012	5	FL	Collier	on Hwy 29	26.38751	-81.37415	23.24167	12.33333	56.0606	380.57275	33.2	11.2	22	27.43333	18.36667	27.56667	18.36667	1315	237	39	65.80937	638	142	575	142	11	5.11110913	-0.049557347	0.63265259	-4.996896405	-0.809617966	1.78100886	-0.040232059	0.268643993	-3.431792403	-1.662028813	Liver_only	Liver_only	Liver_only	0	0	0
https://arctos.database.museum/guid/MSB:Herp:102057	Hyla cinerea	Hylidae	MSB:Herp:102057	LNB 649	female	adult	2012	5	FL	Hendry	on Keri Rd NE Felda	26.59639	-81.38651	23.07083	12.15833	54.52167	389.5654	33.4	11.1	22.3	27.35	19.41667	27.53333	18.11667	1294	233	39	65.05987	626	138	559	140	12	5.024236707	-0.143301063	0.456263293	-4.851590396	-0.804155064	1.750737436	-0.116335866	0.193743604	-3.331998447	-1.624528966	Liver_only	Liver_only	Liver_only	0	0	0
https://arctos.database.museum/guid/MSB:Herp:102061	Hyla cinerea	Hylidae	MSB:Herp:102061	LNB 653	unknown	unknown	2012	5	FL	Hendry	on Keri Rd	26.60056	-81.36538	23.07083	11.90833	54.12879	389.62369	33.3	11.3	22	27.35	19.43333	27.53333	18.11667	1287	231	38	65.17435	622	134	556	135	12	5.024189436	-0.329656472	0.346259455	-4.854467026	-0.804155064	1.750720964	-0.267624471	0.147032548	-3.333974073	-1.623780334	Liver_only	Liver_only	Liver_only	0	0	0
https://arctos.database.museum/guid/MSB:Herp:102067	Hyla squirella	Hylidae	MSB:Herp:102067	LNB 659	female	adult	2012	5	FL	Hendry	on Keri Rd	26.5994	-81.34097	23.05417	11.925	54.20455	389.03409	33.3	11.3	22	27.31667	19.43333	27.51667	18.1	1289	231	40	64.46077	620	138	553	139	13	5.024162593	-0.316312653	0.413011962	-4.754098281	-0.798692162	1.75071161	-0.256791581	0.175377742	-3.265042346	-1.623988586	Liver_only	Liver_only	Liver_only	0	0	0
https://arctos.database.museum/guid/MSB:Herp:102068	Hyla squirella	Hylidae	MSB:Herp:102068	LNB 660	male	adult	2012	5	FL	Hendry	on Keri Rd	26.5994	-81.34097	23.05417	11.925	54.20455	389.03409	33.3	11.3	22	27.31667	19.43333	27.51667	18.1	1289	231	40	64.46077	620	138	553	139	13	5.024162593	-0.316312653	0.413011962	-4.754098281	-0.798692162	1.75071161	-0.256791581	0.175377742	-3.265042346	-1.623988586	Liver_only	Liver_only	Liver_only	0	0	0
https://arctos.database.museum/guid/MSB:Herp:102077	Hyla cinerea	Hylidae	MSB:Herp:102077	LNB 669	female	adult	2012	5	FL	Miami-Dade	SW 392nd St/ SW192nd Ave	25.40597	-80.50122	24.1875	9.40833	51.97974	323.37796	32.4	14.3	18.1	27.7	20.03333	27.86667	20.03333	1417	239	42	61.03221	596	145	566	145	7	5.557157963	-2.213113098	0.762913313	-4.569227077	-0.831469574	1.936438319	-1.796667964	0.323956753	-3.138075617	-1.838242907	Liver_only	Liver_only	Liver_only	0	0	0
https://arctos.database.museum/guid/MSB:Herp:102078	Hyla cinerea	Hylidae	MSB:Herp:102078	LNB 670	female	adult	2012	5	FL	Miami-Dade	SW 392nd St/ SW192nd Ave	25.40407	-80.5012	24.1875	9.40833	51.97974	323.37796	32.4	14.3	18.1	27.7	20.03333	27.86667	20.03333	1417	239	42	61.03221	596	145	566	145	7	5.557157963	-2.213113098	0.762913313	-4.569227077	-0.831469574	1.936438319	-1.796667964	0.323956753	-3.138075617	-1.838584011	Liver_only	Liver_only	Liver_only	0	0	0
https://arctos.database.museum/guid/MSB:Herp:102080	Rana sphenocephala	Ranidae	MSB:Herp:102080	LNB 672	unknown	unknown	2012	5	FL	Miami-Dade	SW 392nd St/ SW192nd Ave	25.40383	-80.50223	24.1875	9.40833	51.97974	323.37796	32.4	14.3	18.1	27.7	20.03333	27.86667	20.03333	1417	239	42	61.03221	596	145	566	145	7	5.557157963	-2.213113098	0.762913313	-4.569227077	-0.831469574	1.936438319	-1.796667964	0.323956753	-3.138075617	-1.838627098	Liver_only	Liver_only	Liver_only	0	0	0
https://arctos.database.museum/guid/MSB:Herp:102085	Hyla cinerea	Hylidae	MSB:Herp:102085	LNB 677	female	adult	2012	5	FL	Miami-Dade	SW 392nd St/ SW192nd Ave	25.4038	-80.5072	24.1875	9.40833	51.97974	323.37796	32.4	14.3	18.1	27.7	20.03333	27.86667	20.03333	1417	239	42	61.03221	596	145	566	145	7	5.557157963	-2.213113098	0.762913313	-4.569227077	-0.831469574	1.936438319	-1.796667964	0.323956753	-3.138075617	-1.838632483	Liver_only	Liver_only	Liver_only	0	0	0
https://arctos.database.museum/guid/MSB:Herp:102092	Rana sphenocephala	Ranidae	MSB:Herp:102092	LNB 684	male	adult	2012	5	FL	Miami-Dade	SW 392nd St/ SW192nd Ave	25.40885	-80.50127	24.19583	9.49167	51.86703	326.07486	32.5	14.2	18.3	27.71667	19.98333	27.9	19.98333	1415	240	41	61.22075	596	143	565	143	6	5.541529061	-2.144297455	0.727672293	-4.608882703	-0.836932475	1.930992297	-1.740801474	0.308992318	-3.165310497	-1.837725866	Liver_only	Liver_only	Liver_only	0	0	0
https://arctos.database.museum/guid/MSB:Herp:102138	Hyla squirella	Hylidae	MSB:Herp:102138	LNB 730	female	adult	2012	5	FL	Brevard	canal off Hatbill Rd	28.62518	-80.9643	21.78333	11.26667	47.33894	459.83365	32.6	8.8	23.8	27	17.05	27	15.81667	1292	188	55	47.77118	538	186	538	191	8	3.955137953	-0.900898864	0.610534149	-2.791352846	-0.826006672	1.378201005	-0.731375242	0.259251814	-1.917058652	-1.260303981	Liver_only	Liver_only	Liver_only	0	0	0
https://arctos.database.museum/guid/MSB:Herp:102141	Rana sphenocephala	Ranidae	MSB:Herp:102141	LNB 733	female	adult	2012	5	FL	Brevard	at Fox lake	28.58594	-80.87112	21.90833	11.06667	47.0922	454.58191	32.6	9.1	23.5	27.05	16	27.05	16	1299	182	56	45.88813	532	193	532	193	9	3.979333281	-1.055933427	0.61284289	-2.566664295	-0.82054377	1.38663207	-0.857236696	0.260232177	-1.762745975	-1.267348667	Liver_only	Liver_only	Liver_only	0	0	0
https://arctos.database.museum/guid/MSB:Herp:102142	Rana sphenocephala	Ranidae	MSB:Herp:102142	LNB 734	female	adult	2012	5	FL	Brevard	at Fox lake	28.58594	-80.87112	21.90833	11.06667	47.0922	454.58191	32.6	9.1	23.5	27.05	16	27.05	16	1299	182	56	45.88813	532	193	532	193	9	3.979333281	-1.055933427	0.61284289	-2.566664295	-0.82054377	1.38663207	-0.857236696	0.260232177	-1.762745975	-1.267348667	Liver_only	Liver_only	Liver_only	0	0	0
https://arctos.database.museum/guid/MSB:Herp:102151	Rana sphenocephala	Ranidae	MSB:Herp:102151	LNB 743	female	adult	2012	5	FL	Santa Rosa	NA	30.84107	-86.89167	18.90833	12.41667	42.81609	646.79926	32.7	3.7	29	26.58333	15.06667	26.58333	10.76667	1615	187	84	21.69201	509	310	509	383	44	2.333902546	0.003647436	3.081674049	-0.139011508	-0.629342201	0.813267924	0.002961092	1.308574775	-0.095470988	-0.862489273	Liver_only	Liver_only	Liver_only	0	0	0
https://arctos.database.museum/guid/MSB:Herp:102153	Rana sphenocephala	Ranidae	MSB:Herp:102153	LNB 745	unknown	unknown	2012	5	FL	Santa Rosa	NA	30.83594	-86.89883	18.90833	12.41667	42.81609	646.79926	32.7	3.7	29	26.58333	15.06667	26.58333	10.76667	1615	187	84	21.69201	509	310	509	383	44	2.333902546	0.003647436	3.081674049	-0.139011508	-0.629342201	0.813267924	0.002961092	1.308574775	-0.095470988	-0.863410252	Liver_only	Liver_only	Liver_only	0	0	0
https://arctos.database.museum/guid/MSB:Herp:102157	Rana catesbeiana	Ranidae	MSB:Herp:102157	LNB 749	unknown	unknown	2012	5	FL	Santa Rosa	no locality given	30.69748	-86.98112	19.3375	11.74167	41.34389	646.3222	32.7	4.3	28.4	26.98333	15.55	26.98333	11.18333	1598	193	86	23.69763	523	300	523	368	19	2.449228281	-0.474955488	3.100872101	-0.418579838	-0.76591475	0.853454145	-0.385582332	1.316726866	-0.287474262	-0.888267725	Liver_only	Liver_only	Liver_only	0	0	1
https://arctos.database.museum/guid/MSB:Herp:102164	Anaxyrus terrestris	Bufonidae	MSB:Herp:102164	LNB 756	unknown	unknown	2012	5	MS	Perry	no locality description given	30.97255	-89.00425	18.675	12.8	42.66667	666.14734	33.1	3.1	30	11.66667	19.28333	26.6	10.25	1616	167	83	16.92951	456	327	433	432	43	1.912753815	1.308308648	2.813439678	0.84167926	-0.634805103	0.666515116	1.062122057	1.194674108	0.578052506	-0.838884907	Liver_only	Liver_only	Liver_only	0	0	0
https://arctos.database.museum/guid/MSB:Herp:102165	Anaxyrus terrestris	Bufonidae	MSB:Herp:102165	LNB 757	male	adult	2012	5	MS	Perry	no locality description given	30.97786	-89.00578	18.67083	12.84167	42.80556	666.69623	33.1	3.1	30	11.66667	19.28333	26.6	10.25	1615	167	83	16.90228	456	327	432	432	44	1.917598076	1.337488506	2.809253332	0.846362247	-0.629342201	0.668203139	1.085811092	1.192896455	0.581268711	-0.837931612	Liver_only	Liver_only	Liver_only	0	0	0
https://arctos.database.museum/guid/MSB:Herp:102179	Rana sphenocephala	Ranidae	MSB:Herp:102179	LNB 771	unknown	unknown	2012	5	LA	Tangipahoa	NA	30.33294	-90.41039	19.675	11.33333	40.62127	632.13745	33	5.1	27.9	26.78333	20.35	27.11667	11.65	1624	170	85	15.06903	459	340	456	424	3	2.733720858	-0.669914117	3.024148233	0.871403047	-0.853321181	0.95258797	-0.543855275	1.284147522	0.59846635	-0.953712929	Liver_only	Liver_only	Liver_only	0	0	0
https://arctos.database.museum/guid/MSB:Herp:102180	Rana sphenocephala	Ranidae	MSB:Herp:102180	LNB 772	unknown	unknown	2012	5	LA	Tangipahoa	NA	30.34057	-90.41208	19.65	11.41667	40.91995	630.27051	33	5.1	27.9	26.73333	20.3	27.06667	11.65	1622	170	85	15.05657	458	339	456	424	3	2.740571992	-0.611844027	3.012420694	0.871449836	-0.853321181	0.954975305	-0.49671233	1.279167644	0.598498484	-0.952343129	Liver_only	Liver_only	Liver_only	0	0	0
https://arctos.database.museum/guid/MSB:Herp:102181	Hyla cinerea	Hylidae	MSB:Herp:102181	LNB 773	male	adult	2012	5	LA	Tangipahoa	no locality description given	30.35329	-90.41589	19.6125	11.50833	41.10119	632.30505	33	5	28	26.73333	20.23333	27.06667	11.6	1625	170	85	14.97892	457	339	455	426	4	2.72750692	-0.546677999	3.018968884	0.885727471	-0.847858279	0.950422671	-0.4438087	1.281948209	0.608304147	-0.950059531	Liver_only	Liver_only	Liver_only	0	0	0
https://arctos.database.museum/guid/MSB:Herp:102185	Hyla cinerea	Hylidae	MSB:Herp:102185	LNB 777	male	adult	2012	5	MS	Jefferson	no locality description given	31.75669	-90.96236	17.93333	12.76667	41.1828	700.75391	32.8	1.8	31	10.58333	22.91667	26.31667	9.06667	1518	164	93	19.85724	449	283	318	435	103	1.571244507	1.36856445	2.194397429	1.13282839	-0.307030985	0.547513332	1.111039425	0.93180949	0.778009298	-0.698109677	Liver_only	Liver_only	Liver_only	0	0	0
https://arctos.database.museum/guid/MSB:Herp:102186	Hyla cinerea	Hylidae	MSB:Herp:102186	LNB 778	female	adult	2012	5	MS	Jefferson	no locality description given	31.75669	-90.96236	17.93333	12.76667	41.1828	700.75391	32.8	1.8	31	10.58333	22.91667	26.31667	9.06667	1518	164	93	19.85724	449	283	318	435	103	1.571244507	1.36856445	2.194397429	1.13282839	-0.307030985	0.547513332	1.111039425	0.93180949	0.778009298	-0.698109677	Liver_only	Liver_only	Liver_only	0	0	0
https://arctos.database.museum/guid/MSB:Herp:102195	Hyla squirella	Hylidae	MSB:Herp:102195	LNB 787	male	adult	2012	5	MS	Jackson	no locality description given	30.69532	-88.72881	18.97083	11.775	41.17133	652.4306	32.6	4	28.6	26.35	15.1	26.7	10.73333	1652	175	86	17.54194	481	334	469	424	40	2.287929521	-0.435102133	3.183006675	0.588423078	-0.651193809	0.797248238	-0.353228249	1.351603764	0.404120015	-0.888655506	Liver_only	Liver_only	Liver_only	0	0	1
https://arctos.database.museum/guid/MSB:Herp:102228	Anaxyrus terrestris	Bufonidae	MSB:Herp:102228	LNB 820	unknown	unknown	2012	5	AL	Baldwin	no locality description given	30.46389	-87.48045	19.55	10.91667	40.1348	634.38586	32.3	5.1	27.2	27.05	15.88333	27.05	11.53333	1652	195	101	21.57845	529	328	529	376	14	2.531740825	-1.112658534	3.706088005	-0.049492481	-0.79322926	0.882206333	-0.903287746	1.573720387	-0.033990683	-0.930203713	Liver_only	Liver_only	Liver_only	0	0	0
https://arctos.database.museum/guid/MSB:Herp:102269	Rana sphenocephala	Ranidae	MSB:Herp:102269	LNB 861	unknown	unknown	2012	5	AL	Monroe	NA	31.6667	-87.55317	18.26667	13.58333	43.39723	689.84955	33.4	2.1	31.3	11.01667	23.36667	26.46667	9.56667	1480	175	69	22.11253	457	271	365	424	33	1.835356087	1.983107618	1.846928221	0.341185067	-0.689434123	0.639545228	1.609942994	0.784263242	0.234320712	-0.714265418	Liver_only	Liver_only	Liver_only	0	0	0
https://arctos.database.museum/guid/MSB:Herp:102272	Hyla cinerea	Hylidae	MSB:Herp:102272	LNB 864	unknown	juvenile	2012	5	AL	Monroe	no locality description given	31.66431	-87.53269	18.14167	13.53333	43.37607	689.80176	33.2	2	31.2	10.88333	18.85	26.35	9.45	1483	174	69	21.7315	454	272	368	421	64	1.654541433	1.883028086	1.839265184	0.364814004	-0.520084162	0.576538845	1.528695592	0.781009278	0.250548706	-0.71469449	Liver_only	Liver_only	Liver_only	0	0	0
https://arctos.database.museum/guid/MSB:Herp:102273	Hyla cinerea	Hylidae	MSB:Herp:102273	LNB 865	unknown	juvenile	2012	5	AL	Monroe	no locality description given	31.66824	-87.55682	18.26667	13.58333	43.39723	689.84955	33.4	2.1	31.3	11.01667	23.36667	26.46667	9.56667	1480	175	69	22.11253	457	271	365	424	33	1.835356087	1.983107618	1.846928221	0.341185067	-0.689434123	0.639545228	1.609942994	0.784263242	0.234320712	-0.713988945	Liver_only	Liver_only	Liver_only	0	0	0
https://arctos.database.museum/guid/MSB:Herp:102298	Anaxyrus terrestris	Bufonidae	MSB:Herp:102298	LNB 890	female	adult	2012	5	AL	Perry	no locality description given	32.70533	-87.26884	17.275	12.9	40.43887	735.30298	32.9	1	31.9	9.61667	22.53333	26.11667	8.01667	1422	159	76	20.09477	444	275	328	415	76	1.244947067	1.550143602	1.597634281	0.841527634	-0.454529338	0.433812251	1.25845053	0.678405272	0.577948372	-0.52780206	Liver_only	Liver_only	Liver_only	0	0	0
https://arctos.database.museum/guid/MSB:Herp:102299	Anaxyrus terrestris	Bufonidae	MSB:Herp:102299	LNB 891	unknown	unknown	2012	5	AL	Perry	no locality description given	32.69389	-87.25957	17.29167	12.86667	40.46122	735.18652	32.9	1.1	31.8	9.65	22.55	26.15	8.05	1422	159	76	20.17697	444	275	328	416	76	1.2644639	1.525473843	1.600614761	0.839776323	-0.454529338	0.440613055	1.238422919	0.679670876	0.576745598	-0.529855862	Liver_only	Liver_only	Liver_only	0	0	0
https://arctos.database.museum/guid/MSB:Herp:102300	Rana sphenocephala	Ranidae	MSB:Herp:102300	LNB 892	unknown	unknown	2012	5	AL	Perry	NA	32.69389	-87.25957	17.29167	12.86667	40.46122	735.18652	32.9	1.1	31.8	9.65	22.55	26.15	8.05	1422	159	76	20.17697	444	275	328	416	76	1.2644639	1.525473843	1.600614761	0.839776323	-0.454529338	0.440613055	1.238422919	0.679670876	0.576745598	-0.529855862	Liver_only	Liver_only	Liver_only	0	0	0
https://arctos.database.museum/guid/MSB:Herp:102302	Hyla squirella	Hylidae	MSB:Herp:102302	LNB 894	female	adult	2012	5	AL	Perry	no locality description given	32.69389	-87.25957	17.29167	12.86667	40.46122	735.18652	32.9	1.1	31.8	9.65	22.55	26.15	8.05	1422	159	76	20.17697	444	275	328	416	76	1.2644639	1.525473843	1.600614761	0.839776323	-0.454529338	0.440613055	1.238422919	0.679670876	0.576745598	-0.529855862	Liver_only	Liver_only	Liver_only	0	0	0
https://arctos.database.museum/guid/MSB:Herp:102433	Rana sphenocephala	Ranidae	MSB:Herp:102433	LNB 1025	male	adult	2012	6	SC	Jasper	NA	32.32542	-81.10668	18.6	12.01667	40.59684	656.09039	32.9	3.3	29.6	26.45	14.88333	26.45	10.26667	1259	176	61	32.86524	463	214	463	263	14	2.119791467	-0.240183132	0.661671373	-1.166461037	-0.79322926	0.738659122	-0.194987477	0.280966272	-0.801107688	-0.596006612	Liver_only	Liver_only	Liver_only	0	0	0
https://arctos.database.museum/guid/MSB:Herp:102453	Rana sphenocephala	Ranidae	MSB:Herp:102453	LNB 1045	unknown	unknown	2012	6	NC	Duplin	NA	34.78648	-77.87791	16.60417	12.675	40.11076	727.21906	32	0.4	31.6	25.38333	12.46667	25.38333	7.43333	1327	190	71	31.30601	475	233	475	288	7	1.140501358	0.166246876	1.35270018	-1.040674452	-0.831469574	0.397417268	0.134963927	0.574398624	-0.714719375	-0.154176979	Liver_only	Liver_only	Liver_only	0	0	0
https://arctos.database.museum/guid/MSB:Herp:102454	Rana sphenocephala	Ranidae	MSB:Herp:102454	LNB 1046	female	adult	2012	6	NC	Duplin	NA	34.78648	-77.87791	16.60417	12.675	40.11076	727.21906	32	0.4	31.6	25.38333	12.46667	25.38333	7.43333	1327	190	71	31.30601	475	233	475	288	7	1.140501358	0.166246876	1.35270018	-1.040674452	-0.831469574	0.397417268	0.134963927	0.574398624	-0.714719375	-0.154176979	Liver_only	Liver_only	Liver_only	0	0	0
https://arctos.database.museum/guid/MSB:Herp:102459	Rana sphenocephala	Ranidae	MSB:Herp:102459	LNB 1051	unknown	unknown	2012	6	NC	Beaufort	NA	35.35332	-76.83141	16.575	11.48333	37.04301	736.20184	31.7	0.7	31	25.45	12.66667	25.45	7.3	1323	162	83	24.02518	440	256	440	296	7	1.014355784	-0.691996599	1.320160479	0.048650671	-0.831469574	0.353460784	-0.56178246	0.560581254	0.03341254	-0.052413223	Liver_only	Liver_only	Liver_only	0	0	0
https://arctos.database.museum/guid/MSB:Herp:102460	Rana sphenocephala	Ranidae	MSB:Herp:102460	LNB 1052	unknown	unknown	2012	6	NC	Beaufort	NA	35.35332	-76.83141	16.575	11.48333	37.04301	736.20184	31.7	0.7	31	25.45	12.66667	25.45	7.3	1323	162	83	24.02518	440	256	440	296	7	1.014355784	-0.691996599	1.320160479	0.048650671	-0.831469574	0.353460784	-0.56178246	0.560581254	0.03341254	-0.052413223	Liver_only	Liver_only	Liver_only	0	0	0
https://arctos.database.museum/guid/MSB:Herp:102479	Rana sphenocephala	Ranidae	MSB:Herp:102479	LNB 1071	unknown	unknown	2012	6	NC	Wilson	NA	35.65818	-77.83819	15.67083	13.325	39.54006	776.81299	32.4	-1.3	33.7	24.51667	11.3	25.06667	5.86667	1196	129	75	18.2892	373	237	355	279	30	0.639529644	0.7446283	0.110997126	0.901601019	-0.705822828	0.22284947	0.604510368	0.047132836	0.619205858	0.002317739	Liver_only	Liver_only	Liver_only	0	0	0
https://arctos.database.museum/guid/MSB:Herp:102480	Rana sphenocephala	Ranidae	MSB:Herp:102480	LNB 1072	unknown	unknown	2012	6	NC	Wilson	NA	35.6649	-77.80052	15.64167	13.31667	39.63293	775.34985	32.3	-1.3	33.6	24.46667	11.3	25.01667	5.86667	1198	128	75	18.20748	373	237	356	281	37	0.632536256	0.725742754	0.116649869	0.914933909	-0.667582515	0.220412566	0.589178545	0.049533167	0.628362684	0.003524168	Liver_only	Liver_only	Liver_only	0	0	0
https://arctos.database.museum/guid/MSB:Herp:102482	Rana sphenocephala	Ranidae	MSB:Herp:102482	LNB 1074	unknown	unknown	2012	6	NC	Johnston	NA	35.39388	-78.31727	15.8375	12.825	38.98176	765.51862	32.2	-0.7	32.9	24.61667	11.48333	25.13333	6.18333	1214	142	75	19.6993	379	236	372	280	32	0.730734682	0.359965604	0.30639792	0.640158577	-0.694897025	0.254630631	0.292230284	0.130106099	0.439651168	-0.04513156	Liver_only	Liver_only	Liver_only	0	0	0
https://arctos.database.museum/guid/MSB:Herp:102483	Rana sphenocephala	Ranidae	MSB:Herp:102483	LNB 1075	unknown	unknown	2012	6	NC	Johnston	NA	35.39388	-78.31727	15.8375	12.825	38.98176	765.51862	32.2	-0.7	32.9	24.61667	11.48333	25.13333	6.18333	1214	142	75	19.6993	379	236	372	280	32	0.730734682	0.359965604	0.30639792	0.640158577	-0.694897025	0.254630631	0.292230284	0.130106099	0.439651168	-0.04513156	Liver_only	Liver_only	Liver_only	0	0	0
https://arctos.database.museum/guid/MSB:Herp:102490	Rana sphenocephala	Ranidae	MSB:Herp:102490	LNB 1082	male	adult	2012	6	SC	Georgetown	NA	33.31565	-79.51102	17.72917	12.325	40.81126	681.42719	32.4	2.2	30.2	25.95	13.93333	25.95	9.15	1305	169	71	28.01965	457	250	457	283	16	1.737680464	-0.065428651	1.128668486	-0.526651853	-0.782303456	0.605509337	-0.053116834	0.47926779	-0.361696477	-0.418232418	Liver_only	Liver_only	Liver_only	0	0	0
https://arctos.database.museum/guid/MSB:Herp:102516	Rana sphenocephala	Ranidae	MSB:Herp:102516	LNB 1108	female	adult	2012	6	SC	Allendale	NA	33.10947	-81.56594	17.7	13.71667	42.86458	702.83521	33.5	1.5	32	26.18333	18.3	26.18333	8.81667	1189	133	65	22.33986	381	222	381	300	60	1.907154979	1.091726203	0.020781226	0.411268909	-0.54193577	0.664564154	0.886294287	0.008824356	0.282453227	-0.45524754	Liver_only	Liver_only	Liver_only	0	0	0
https://arctos.database.museum/guid/MSB:Herp:102517	Rana sphenocephala	Ranidae	MSB:Herp:102517	LNB 1109	unknown	unknown	2012	6	SC	Allendale	NA	33.09778	-81.52658	17.74583	13.675	42.86834	700.14435	33.5	1.6	31.9	26.2	18.31667	26.2	8.9	1189	134	64	22.78236	384	222	384	296	62	1.932516504	1.06049806	0.011302172	0.339994925	-0.531009966	0.67340159	0.860942395	0.004799254	0.23350334	-0.457346224	Liver_only	Liver_only	Liver_only	0	0	0
https://arctos.database.museum/guid/MSB:Herp:102537	Rana sphenocephala	Ranidae	MSB:Herp:102537	LNB 1129	male	adult	2012	6	SC	Clarendon	NA	33.65783	-80.31401	17.39583	13.60833	42.00103	715.58771	33.3	0.9	32.4	26.01667	13.16667	26.01667	8.33333	1191	136	64	24.87819	402	218	402	283	53	1.560191759	0.957681338	0.053740262	0.064479397	-0.580176083	0.543661909	0.777472865	0.022819789	0.044283469	-0.356801464	Liver_only	Liver_only	Liver_only	0	0	0
https://arctos.database.museum/guid/MSB:Herp:102572	Rana sphenocephala	Ranidae	MSB:Herp:102572	LNB 1164	male	adult	2012	6	GA	Burke	no locality given	33.12637	-81.89177	17.575	14.1	43.25153	714.53577	33.6	1	32.6	26.18333	18.21667	26.18333	8.53333	1161	127	65	19.57695	351	219	351	302	86	1.830092824	1.37759841	-0.245161569	0.785173888	-0.399900319	0.6377112	1.11837345	-0.104103238	0.539245476	-0.452213513	Liver_only	Liver_only	Liver_only	0	0	0
https://arctos.database.museum/guid/MSB:Herp:102578	Rana sphenocephala	Ranidae	MSB:Herp:102578	LNB 1170	unknown	unknown	2012	6	GA	Laurens	no locality given	32.46612	-82.89359	18.29167	13.78333	43.34381	699.62921	34	2.2	31.8	10.93333	18.88333	26.71667	9.45	1158	118	59	21.03076	350	210	334	328	62	1.747541351	2.1735429	-0.452316222	0.796501668	-0.531009966	0.608945446	1.764543756	-0.192067555	0.547025223	-0.570746997	Liver_only	Liver_only	Liver_only	0	0	0
https://arctos.database.museum/guid/MSB:Herp:102579	Rana sphenocephala	Ranidae	MSB:Herp:102579	LNB 1171	unknown	unknown	2012	6	GA	Laurens	no locality given	32.46612	-82.89359	18.29167	13.78333	43.34381	699.62921	34	2.2	31.8	10.93333	18.88333	26.71667	9.45	1158	118	59	21.03076	350	210	334	328	62	1.747541351	2.1735429	-0.452316222	0.796501668	-0.531009966	0.608945446	1.764543756	-0.192067555	0.547025223	-0.570746997	Liver_only	Liver_only	Liver_only	0	0	0
https://arctos.database.museum/guid/MSB:Herp:102590	Rana sphenocephala	Ranidae	MSB:Herp:102590	LNB 1182	unknown	unknown	2012	6	GA	Miller	no locality given	31.24171	-84.66999	19.05417	13.44167	44.36193	664.17914	33.5	3.2	30.3	11.8	20.11667	26.83333	10.53333	1361	148	60	23.62725	421	233	388	391	65	2.111464666	1.810804341	0.871763882	0.218250364	-0.51462126	0.735757579	1.470062308	0.370178094	0.149891029	-0.790563101	Liver_only	Liver_only	Liver_only	0	0	0
https://arctos.database.museum/guid/MSB:Herp:102591	Rana sphenocephala	Ranidae	MSB:Herp:102591	LNB 1183	male	adult	2012	6	GA	Miller	no locality given	31.23421	-84.67838	19.06667	13.46667	44.44444	662.69196	33.5	3.2	30.3	11.85	20.11667	26.83333	10.56667	1361	148	60	23.68009	422	233	388	392	63	2.121496565	1.824094565	0.878427067	0.214586275	-0.525547064	0.739253278	1.480851689	0.37300749	0.147374588	-0.791909562	Liver_only	Liver_only	Liver_only	0	0	0
https://arctos.database.museum/guid/MSB:Herp:102648	Rana sphenocephala	Ranidae	MSB:Herp:102648	LNB 1240	female	adult	2012	7	FL	Franklin	no locality given	29.79026	-84.8309	20.16667	10.36667	40.49479	597.13074	32	6.4	25.6	26.95	17	27.1	12.56667	1510	207	81	34.673	575	283	538	320	10	2.862205303	-1.54419807	2.838252672	-1.497689575	-0.815080868	0.997359453	-1.253623777	1.205210478	-1.028590407	-1.051139284	Liver_only	Liver_only	Liver_only	0	0	0
https://arctos.database.museum/guid/MSB:Herp:102721	Rana sphenocephala	Ranidae	MSB:Herp:102721	LNB 1313	unknown	unknown	2012	8	GA	Colquitt	NA	31.09228	-83.82821	19.02917	12.94167	44.01928	644.49225	33.1	3.7	29.4	26.61667	19.86667	26.61667	10.81667	1307	151	56	24.43494	404	224	404	354	85	2.563291037	0.464427892	0.5381364	-0.009586048	-0.405363221	0.893200269	0.377035732	0.228509475	-0.006583552	-0.817389998	Liver_only	Liver_only	Liver_only	0	0	1
https://arctos.database.museum/guid/MSB:Herp:102722	Rana sphenocephala	Ranidae	MSB:Herp:102722	LNB 1314	unknown	unknown	2012	8	GA	Colquitt	NA	31.08794	-83.8273	19.05417	12.95833	44.07597	644.46753	33.1	3.7	29.4	26.61667	19.9	26.61667	10.81667	1306	151	56	24.41763	404	225	404	352	82	2.568441426	0.476404985	0.53465713	-0.009047611	-0.421751926	0.894994965	0.386759075	0.227032069	-0.006213762	-0.81816915	Liver_only	Liver_only	Liver_only	0	0	0
https://arctos.database.museum/guid/MSB:Herp:102767	Rana sphenocephala	Ranidae	MSB:Herp:102767	LNB 1360	unknown	unknown	2012	8	GA	Crisp	NA	31.8365	-83.81658	18.67917	12.94167	42.29303	683.63489	33.4	2.8	30.6	11.41667	19.36667	26.76667	9.93333	1197	130	50	24.13926	367	207	351	343	95	1.846144479	1.479869632	-0.329921684	0.326127083	-0.350734201	0.643304534	1.201400128	-0.140095022	0.223979117	-0.683781532	Liver_only	Liver_only	Liver_only	0	0	0
https://arctos.database.museum/guid/MSB:Herp:102770	Rana sphenocephala	Ranidae	MSB:Herp:102770	LNB 1363	unknown	unknown	2012	8	GA	Crisp	NA	31.96326	-83.83294	18.67917	13.15833	42.44624	690.54803	33.6	2.6	31	11.35	19.31667	26.86667	9.85	1177	129	48	24.30393	361	202	344	338	96	1.83212897	1.668057289	-0.49290041	0.31446334	-0.345271299	0.638420712	1.354176204	-0.209300865	0.215968636	-0.66102454	Liver_only	Liver_only	Liver_only	0	0	1
https://arctos.database.museum/guid/MSB:Herp:102771	Rana sphenocephala	Ranidae	MSB:Herp:102771	LNB 1364	unknown	unknown	2012	8	GA	Crisp	NA	31.96326	-83.83294	18.67917	13.15833	42.44624	690.54803	33.6	2.6	31	11.35	19.31667	26.86667	9.85	1177	129	48	24.30393	361	202	344	338	96	1.83212897	1.668057289	-0.49290041	0.31446334	-0.345271299	0.638420712	1.354176204	-0.209300865	0.215968636	-0.66102454	Liver_only	Liver_only	Liver_only	0	0	0
https://arctos.database.museum/guid/MSB:Herp:102776	Rana sphenocephala	Ranidae	MSB:Herp:102776	LNB 1369	female	adult	2012	8	GA	Crisp	NA	31.85561	-83.79724	18.7	12.96667	42.37473	685.07465	33.4	2.8	30.6	11.41667	19.4	26.8	9.93333	1191	130	50	24.2074	366	206	350	339	96	1.852991337	1.499614519	-0.366636007	0.317889785	-0.345271299	0.645690379	1.217429587	-0.155685067	0.218321866	-0.680350749	Liver_only	Liver_only	Liver_only	0	0	0
https://arctos.database.museum/guid/MSB:Herp:102777	Rana sphenocephala	Ranidae	MSB:Herp:102777	LNB 1370	unknown	unknown	2012	10	FL	Liberty	NA	30.09329	-85.0468	19.79167	11.8	43.22344	608.98511	32.5	5.2	27.3	26.73333	16.46667	26.91667	12.05	1602	214	88	32.17864	582	297	571	359	14	2.769028192	-0.460366534	3.531846852	-1.354436113	-0.79322926	0.964891107	-0.373738605	1.499732167	-0.930206109	-0.996736858	Liver_only	Liver_only	Liver_only	0	0	0
https://arctos.database.museum/guid/MSB:Herp:102778	Rana sphenocephala	Ranidae	MSB:Herp:102778	LNB 1371	unknown	unknown	2012	10	FL	Liberty	NA	30.04136	-84.98351	19.88333	11.65	42.83088	609.68445	32.5	5.3	27.2	26.83333	16.58333	27	12.13333	1587	210	87	32.02909	578	297	561	357	14	2.785924129	-0.567503296	3.407539696	-1.282071272	-0.79322926	0.970778638	-0.460715267	1.446947477	-0.880507038	-1.006059757	Liver_only	Liver_only	Liver_only	0	0	0
https://arctos.database.museum/guid/MSB:Herp:102781	Rana sphenocephala	Ranidae	MSB:Herp:102781	LNB 1374	unknown	unknown	2012	10	FL	Liberty	NA	30.05701	-85.01777	19.85833	11.6	42.80443	607.07886	32.5	5.4	27.1	26.78333	16.55	26.95	12.15	1593	212	87	32.48545	583	296	567	355	15	2.791729479	-0.603444564	3.45107427	-1.36564496	-0.787766358	0.97280156	-0.489893407	1.465433613	-0.937904175	-1.003250141	Liver_only	Liver_only	Liver_only	0	0	0
https://arctos.database.museum/guid/MSB:Herp:102782	Rana sphenocephala	Ranidae	MSB:Herp:102782	LNB 1375	unknown	unknown	2012	10	FL	Liberty	NA	30.03058	-84.99192	19.8875	11.54167	42.58918	607.56641	32.5	5.4	27.1	26.8	16.6	26.98333	12.16667	1587	210	87	32.14239	579	297	561	357	14	2.789357233	-0.643538525	3.409795037	-1.290503179	-0.79322926	0.971974931	-0.522442822	1.447905166	-0.886297943	-1.007995071	Liver_only	Liver_only	Liver_only	0	0	0
https://arctos.database.museum/guid/MSB:Herp:102783	Rana sphenocephala	Ranidae	MSB:Herp:102783	LNB 1376	unknown	unknown	2012	10	FL	Liberty	NA	30.03058	-84.99192	19.8875	11.54167	42.58918	607.56641	32.5	5.4	27.1	26.8	16.6	26.98333	12.16667	1587	210	87	32.14239	579	297	561	357	14	2.789357233	-0.643538525	3.409795037	-1.290503179	-0.79322926	0.971974931	-0.522442822	1.447905166	-0.886297943	-1.007995071	Liver_only	Liver_only	Liver_only	0	0	0
https://arctos.database.museum/guid/MSB:Herp:102786	Rana sphenocephala	Ranidae	MSB:Herp:102786	LNB 1379	unknown	unknown	2013	2	FL	Franklin	NA	29.77931	-84.83173	20.1625	10.325	40.33203	598.53278	32	6.4	25.6	26.96667	17	27.11667	12.55	1510	207	81	34.6567	575	283	538	321	12	2.853563205	-1.573470765	2.84221868	-1.494939736	-0.804155064	0.994348041	-1.277388182	1.206894568	-1.026701859	-1.053105118	Liver_only	Liver_only	Liver_only	0	0	0
https://arctos.database.museum/guid/MSB:Herp:102789	Rana sphenocephala	Ranidae	MSB:Herp:102789	LNB 1382	unknown	unknown	2013	2	FL	Liberty	NA	30.03287	-84.99532	19.8875	11.54167	42.58918	607.56641	32.5	5.4	27.1	26.8	16.6	26.98333	12.16667	1587	210	87	32.14239	579	297	561	357	14	2.789357233	-0.643538525	3.409795037	-1.290503179	-0.79322926	0.971974931	-0.522442822	1.447905166	-0.886297943	-1.007583951	Liver_only	Liver_only	Liver_only	0	0	0
https://arctos.database.museum/guid/MSB:Herp:102790	Rana sphenocephala	Ranidae	MSB:Herp:102790	LNB 1383	male	adult	2013	2	FL	Liberty	NA	30.04089	-85.00679	19.89583	11.575	42.71218	607.89301	32.5	5.4	27.1	26.81667	16.58333	26.98333	12.16667	1591	211	87	32.26388	581	298	564	358	14	2.794800884	-0.621030559	3.448229461	-1.316124985	-0.79322926	0.973871817	-0.504170217	1.464225619	-0.903894609	-1.006144135	Liver_only	Liver_only	Liver_only	0	0	0
https://arctos.database.museum/guid/MSB:Herp:102791	Rana sphenocephala	Ranidae	MSB:Herp:102791	LNB 1384	unknown	unknown	2013	2	FL	Liberty	NA	30.04089	-85.00679	19.89583	11.575	42.71218	607.89301	32.5	5.4	27.1	26.81667	16.58333	26.98333	12.16667	1591	211	87	32.26388	581	298	564	358	14	2.794800884	-0.621030559	3.448229461	-1.316124985	-0.79322926	0.973871817	-0.504170217	1.464225619	-0.903894609	-1.006144135	Liver_only	Liver_only	Liver_only	0	0	0
https://arctos.database.museum/guid/MSB:Herp:102793	Rana sphenocephala	Ranidae	MSB:Herp:102793	LNB 1386	male	adult	2013	2	FL	Liberty	NA	30.04609	-85.01347	19.875	11.58333	42.74293	608.5097	32.5	5.4	27.1	26.81667	16.55	26.98333	12.15	1593	212	87	32.20422	581	299	565	359	15	2.791974861	-0.615155949	3.472780876	-1.320082585	-0.787766358	0.972887066	-0.499401042	1.474650914	-0.906612629	-1.005210589	Liver_only	Liver_only	Liver_only	0	0	0
https://arctos.database.museum/guid/MSB:Herp:102798	Rana sphenocephala	Ranidae	MSB:Herp:102798	LNB 1391	unknown	unknown	2013	2	FL	Franklin	NA	29.77221	-84.83218	20.15833	10.28333	40.3268	597.23926	31.9	6.4	25.5	26.93333	17.01667	27.08333	12.55	1510	207	81	34.76578	576	283	538	320	12	2.846402132	-1.615097441	2.840713323	-1.50518378	-0.804155064	0.991852705	-1.311181898	1.206255347	-1.033737313	-1.054379768	Liver_only	Liver_only	Liver_only	0	0	0
https://arctos.database.museum/guid/MSB:Herp:102811	Rana sphenocephala	Ranidae	MSB:Herp:102811	LNB 1404	male	adult	2013	2	FL	Gulf	NA	30.14209	-85.14679	19.79167	11.71667	43.23493	604.80963	32.5	5.4	27.1	26.71667	16.48333	26.86667	12.11667	1642	224	87	33.07526	599	300	593	371	14	2.796504222	-0.522230978	3.837367747	-1.595035819	-0.79322926	0.97446536	-0.423961916	1.629465854	-1.095446326	-0.987975883	Liver_only	Liver_only	Liver_only	0	0	0
https://arctos.database.museum/guid/MSB:Herp:102812	Rana sphenocephala	Ranidae	MSB:Herp:102812	LNB 1405	female	adult	2013	2	FL	Franklin	NA	29.72675	-85.12813	20.25417	9.60833	38.74328	590.15198	31.7	6.9	24.8	27	23.03333	27.1	12.75	1516	210	77	35.47781	583	286	537	321	8	3.023288986	-2.070577018	2.839322846	-1.626437311	-0.826006672	1.053490414	-1.680953133	1.205664907	-1.117012393	-1.062541119	Liver_only	Liver_only	Liver_only	0	0	0
https://arctos.database.museum/guid/MSB:Herp:102832	Rana sphenocephala	Ranidae	MSB:Herp:102832	LNB 1425	male	adult	2013	2	FL	Franklin	NA	29.71053	-85.15334	20.21667	9.53333	38.59649	590.49799	31.6	6.9	24.7	26.96667	19.65	27.08333	12.71667	1521	212	78	35.66762	587	287	541	321	11	2.907192033	-2.168255788	2.910846454	-1.662240818	-0.809617966	1.013035456	-1.760251528	1.236036058	-1.141601696	-1.065453066	Liver_only	Liver_only	Liver_only	0	0	0
https://arctos.database.museum/guid/MSB:Herp:102953	Hyla cinerea	Hylidae	MSB:Herp:102953	LNB 1546	male	adult	2013	5	NC	Wilson	no locality description given	35.61888	-77.80261	15.7375	13.30833	39.60813	773.98651	32.4	-1.2	33.6	24.55	11.4	25.1	5.96667	1202	130	74	18.63052	377	237	359	280	22	0.674576158	0.730444554	0.136909219	0.838315207	-0.749526044	0.235061722	0.592995601	0.058135918	0.575742126	-0.004737719	Liver_only	Liver_only	Liver_only	0	0	0
https://arctos.database.museum/guid/MSB:Herp:102956	Anaxyrus terrestris	Bufonidae	MSB:Herp:102956	LNB 1549	male	adult	2013	5	NC	Johnston	no locality description given	35.44547	-78.37405	15.825	12.85	38.70482	774.30762	32.3	-0.9	33.2	24.68333	11.41667	25.21667	6.06667	1207	140	76	19.12748	374	237	367	278	41	0.689164295	0.396837148	0.267865252	0.731450277	-0.645730907	0.240145081	0.322163649	0.113743928	0.502348918	-0.035869701	Liver_only	Liver_only	Liver_only	0	0	0
https://arctos.database.museum/guid/MSB:Herp:102962	Anaxyrus terrestris	Bufonidae	MSB:Herp:102962	LNB 1555	male	adult	2013	5	NC	Robeson	no locality description given	34.94224	-79.04596	16.37083	12.74167	38.96534	765.73926	32.4	-0.3	32.7	25.63333	11.85	25.63333	6.68333	1192	139	73	20.61651	379	236	379	276	47	0.932515783	0.284301947	0.208214477	0.565199345	-0.612953495	0.324942949	0.230804382	0.088414351	0.388170308	-0.126213669	Liver_only	Liver_only	Liver_only	0	0	0
https://arctos.database.museum/guid/MSB:Herp:102966	Rana sphenocephala	Ranidae	MSB:Herp:102966	LNB 1559	female	adult	2013	7	FL	Franklin	no locality given	29.98087	-84.60863	19.95833	11.63333	42.92743	606.6369	32.4	5.3	27.1	26.83333	16.66667	27.01667	12.23333	1543	205	85	32.10859	561	282	551	334	8	2.804427131	-0.591714439	3.005238617	-1.281511974	-0.826006672	0.977226164	-0.480370559	1.27611791	-0.88012292	-1.016919417	Liver_only	Liver_only	Liver_only	0	0	0
https://arctos.database.museum/guid/MSB:Herp:103019	Rana sphenocephala	Ranidae	MSB:Herp:103019	LNB 1612	male	adult	2013	7	FL	Liberty	NA	30.06023	-84.64391	19.78333	11.8	43.06569	610.55615	32.5	5.1	27.4	26.71667	16.46667	26.91667	12.01667	1550	205	87	31.23007	554	280	549	341	17	2.745796531	-0.458381812	3.045837368	-1.177314878	-0.776840554	0.956795839	-0.372127352	1.293357404	-0.808561941	-1.00267206	Liver_only	Liver_only	Liver_only	0	0	0
https://arctos.database.museum/guid/MSB:Herp:103020	Rana sphenocephala	Ranidae	MSB:Herp:103020	LNB 1613	male	adult	2013	7	FL	Liberty	NA	30.06023	-84.64391	19.78333	11.8	43.06569	610.55615	32.5	5.1	27.4	26.71667	16.46667	26.91667	12.01667	1550	205	87	31.23007	554	280	549	341	17	2.745796531	-0.458381812	3.045837368	-1.177314878	-0.776840554	0.956795839	-0.372127352	1.293357404	-0.808561941	-1.00267206	Liver_only	Liver_only	Liver_only	0	0	0
https://arctos.database.museum/guid/MSB:Herp:103021	Rana sphenocephala	Ranidae	MSB:Herp:103021	LNB 1614	male	adult	2013	7	FL	Liberty	NA	30.06023	-84.64391	19.78333	11.8	43.06569	610.55615	32.5	5.1	27.4	26.71667	16.46667	26.91667	12.01667	1550	205	87	31.23007	554	280	549	341	17	2.745796531	-0.458381812	3.045837368	-1.177314878	-0.776840554	0.956795839	-0.372127352	1.293357404	-0.808561941	-1.00267206	Liver_only	Liver_only	Liver_only	0	0	0
https://arctos.database.museum/guid/MSB:Herp:103111	Rana sphenocephala	Ranidae	MSB:Herp:103111	LNB 1705	unknown	juvenile	2013	7	FL	Jackson	no locality given	30.65605	-84.98596	19.22917	12.94167	44.32078	637.20074	33	3.8	29.2	26.73333	15.63333	26.73333	11.13333	1452	172	76	23.56792	464	260	464	358	59	2.517345314	0.402938092	1.892619859	-0.138637478	-0.547398672	0.877190096	0.327116568	0.803665335	-0.09521411	-0.895705577	Liver_only	Liver_only	Liver_only	0	0	0
https://arctos.database.museum/guid/MSB:Herp:103143	Rana sphenocephala	Ranidae	MSB:Herp:103143	LNB 1737	unknown	unknown	2013	7	FL	Liberty	NA	30.06023	-84.64391	19.78333	11.8	43.06569	610.55615	32.5	5.1	27.4	26.71667	16.46667	26.91667	12.01667	1550	205	87	31.23007	554	280	549	341	17	2.745796531	-0.458381812	3.045837368	-1.177314878	-0.776840554	0.956795839	-0.372127352	1.293357404	-0.808561941	-1.00267206	Liver_only	Liver_only	Liver_only	0	0	1
https://arctos.database.museum/guid/MSB:Herp:103144	Rana sphenocephala	Ranidae	MSB:Herp:103144	LNB 1738	unknown	unknown	2013	7	FL	Liberty	NA	30.06023	-84.64391	19.78333	11.8	43.06569	610.55615	32.5	5.1	27.4	26.71667	16.46667	26.91667	12.01667	1550	205	87	31.23007	554	280	549	341	17	2.745796531	-0.458381812	3.045837368	-1.177314878	-0.776840554	0.956795839	-0.372127352	1.293357404	-0.808561941	-1.00267206	Liver_only	Liver_only	Liver_only	0	0	0
https://arctos.database.museum/guid/MSB:Herp:103166	Rana sphenocephala	Ranidae	MSB:Herp:103166	LNB 1760	female	adult	2013	8	MS	Greene	no locality description given	31.39411	-88.65598	18.125	13.86667	44.44444	679.08533	33.2	2	31.2	11.01667	18.68333	26.21667	9.53333	1544	166	80	17.50098	446	315	385	425	79	1.707947341	2.091289488	2.370079595	0.921085726	-0.438140632	0.595148581	1.697768103	1.006409608	0.632587658	-0.763203006	Liver_only	Liver_only	Liver_only	0	0	0
https://arctos.database.museum/guid/MSB:Herp:104885	Rana pipiens	Ranidae	MSB:Herp:104885	LNB 2046	female	adult	2020	3	OH	Franklin	Flooded grass (<12 inches deep) at intersection of railroad crossing, Camp Chase Trail, Alkire Rd	39.89138	-83.24255	10.67083	11.375	31.33609	939.55853	28.8	-7.5	36.3	19.88333	-1.4	21.81667	-1.4	964	106	55	21.01856	304	183	290	183	282	-2.347070861	-0.828105765	-1.903738609	0.757327704	0.670828466	-0.817856534	-0.67227974	-0.808386702	0.520121141	0.762296449	Liver_only	Liver_only	Liver_only	0	0	0
https://arctos.database.museum/guid/MSB:Herp:104886	Rana pipiens	Ranidae	MSB:Herp:104886	LNB 2047	unknown	unknown	2020	3	OH	Franklin	Flooded grass (<12 inches deep) at intersection of railroad crossing, Camp Chase Trail, Alkire Rd	39.89138	-83.24255	10.67083	11.375	31.33609	939.55853	28.8	-7.5	36.3	19.88333	-1.4	21.81667	-1.4	964	106	55	21.01856	304	183	290	183	282	-2.347070861	-0.828105765	-1.903738609	0.757327704	0.670828466	-0.817856534	-0.67227974	-0.808386702	0.520121141	0.762296449	Liver_only	Liver_only	Liver_only	0	0	0
https://arctos.database.museum/guid/MSB:Herp:104887	Rana pipiens	Ranidae	MSB:Herp:104887	LNB 2048	male	adult	2020	3	OH	Franklin	Flooded grass (<12 inches deep) at intersection of railroad crossing, Camp Chase Trail, Alkire Rd	39.89138	-83.24255	10.67083	11.375	31.33609	939.55853	28.8	-7.5	36.3	19.88333	-1.4	21.81667	-1.4	964	106	55	21.01856	304	183	290	183	282	-2.347070861	-0.828105765	-1.903738609	0.757327704	0.670828466	-0.817856534	-0.67227974	-0.808386702	0.520121141	0.762296449	Liver_only	Liver_only	Liver_only	0	0	0
https://arctos.database.museum/guid/MSB:Herp:104888	Rana pipiens	Ranidae	MSB:Herp:104888	LNB 2049	male	adult	2020	3	OH	Franklin	Flooded grass (<12 inches deep) at intersection of railroad crossing, Camp Chase Trail, Alkire Rd	39.89138	-83.24255	10.67083	11.375	31.33609	939.55853	28.8	-7.5	36.3	19.88333	-1.4	21.81667	-1.4	964	106	55	21.01856	304	183	290	183	282	-2.347070861	-0.828105765	-1.903738609	0.757327704	0.670828466	-0.817856534	-0.67227974	-0.808386702	0.520121141	0.762296449	Liver_only	Liver_only	Liver_only	0	0	0
https://arctos.database.museum/guid/MSB:Herp:104889	Rana pipiens	Ranidae	MSB:Herp:104889	LNB 2050	male	adult	2020	3	OH	Franklin	Flooded grass (<12 inches deep) at intersection of railroad crossing, Camp Chase Trail, Alkire Rd	39.89138	-83.24255	10.67083	11.375	31.33609	939.55853	28.8	-7.5	36.3	19.88333	-1.4	21.81667	-1.4	964	106	55	21.01856	304	183	290	183	282	-2.347070861	-0.828105765	-1.903738609	0.757327704	0.670828466	-0.817856534	-0.67227974	-0.808386702	0.520121141	0.762296449	Liver_only	Liver_only	Liver_only	0	0	0
https://arctos.database.museum/guid/MSB:Herp:104465	Hyla cinerea	Hylidae	MSB:Herp:104465	LNB 2187	unknown	unknown	2021	3	TX	Aransas	On branch about 4 feet high off of Prairie Road	28.07438	-97.04354	21.90417	8.70833	35.39973	586.25336	32.8	8.2	24.6	26.48333	18.41667	28.58333	14.18333	899	160	34	44.94226	337	136	258	160	11	3.257949643	-2.540424654	-2.465646268	-1.335808541	-0.809617966	1.135259888	-2.062388765	-1.046990194	-0.917412976	-1.359188105	Liver_only	Liver_only	Liver_only	0	0	0
https://arctos.database.museum/guid/MSB:Herp:104475	Rana catesbeiana	Ranidae	MSB:Herp:104475	LNB 2205	unknown	unknown	2021	3	TX	Jackson	off Hwy 172	28.80898	-96.46193	21.09167	10.86667	39.51515	621.81128	33.6	6.1	27.5	25.85	17.4	28.3	13	1102	157	54	32.64669	349	188	300	207	14	3.009923588	-0.857254616	-1.084248948	-0.361069558	-0.79322926	1.048833129	-0.695943604	-0.460405871	-0.247977077	-1.227306701	Liver_only	Liver_only	Liver_only	0	0	0
https://arctos.database.museum/guid/MSB:Herp:104480	Rana catesbeiana	Ranidae	MSB:Herp:104480	LNB 2212	unknown	unknown	2021	3	TX	Sinton	Collected along shore and in edge of large pond at Live Oak Park	27.85393	-97.21097	21.8125	8.175	33.78099	584.08875	32.7	8.5	24.2	26.43333	18.23333	28.43333	14.1	842	152	31	47.1277	329	128	244	145	11	3.183011399	-2.943830688	-2.865066862	-1.3915427	-0.809617966	1.109147029	-2.389885223	-1.216596618	-0.955690348	-1.398765093	Liver_only	Liver_only	Liver_only	0	0	0
https://arctos.database.museum/guid/MSB:Herp:104481	Rana catesbeiana	Ranidae	MSB:Herp:104481	LNB 2213	unknown	unknown	2021	3	TX	Sinton	Collected along shore and in edge of large pond at Live Oak Park	27.85393	-97.21097	21.8125	8.175	33.78099	584.08875	32.7	8.5	24.2	26.43333	18.23333	28.43333	14.1	842	152	31	47.1277	329	128	244	145	11	3.183011399	-2.943830688	-2.865066862	-1.3915427	-0.809617966	1.109147029	-2.389885223	-1.216596618	-0.955690348	-1.398765093	Liver_only	Liver_only	Liver_only	0	0	0
https://arctos.database.museum/guid/MSB:Herp:104484	Rana catesbeiana	Ranidae	MSB:Herp:104484	LNB 2216	unknown	unknown	2021	3	TX	Sinton	Collected along shore and in edge of large pond at Live Oak Park	27.85393	-97.21097	21.8125	8.175	33.78099	584.08875	32.7	8.5	24.2	26.43333	18.23333	28.43333	14.1	842	152	31	47.1277	329	128	244	145	11	3.183011399	-2.943830688	-2.865066862	-1.3915427	-0.809617966	1.109147029	-2.389885223	-1.216596618	-0.955690348	-1.398765093	Liver_only	Liver_only	Liver_only	0	0	0
https://arctos.database.museum/guid/MSB:Herp:104489	Rana sphenocephala	Ranidae	MSB:Herp:104489	LNB 2222	male	adult	2021	3	TX	Sinton	Collected along shore and in edge of large pond at Live Oak Park	27.85393	-97.21097	21.8125	8.175	33.78099	584.08875	32.7	8.5	24.2	26.43333	18.23333	28.43333	14.1	842	152	31	47.1277	329	128	244	145	11	3.183011399	-2.943830688	-2.865066862	-1.3915427	-0.809617966	1.109147029	-2.389885223	-1.216596618	-0.955690348	-1.398765093	Liver_only	Liver_only	Liver_only	0	0	0
https://arctos.database.museum/guid/MSB:Herp:105115	Rana sphenocephala	Ranidae	MSB:Herp:105115	CXM 41	male	adult	2022	3	LA	Beauregard Parish	US Highway 171, ~1.1 km N of intersection w/ Par Rd 130	30.470929	-93.232915	19.42917	11.49167	40.04065	665.20483	33.1	4.4	28.7	25.86667	15.6	27.28333	10.95	1479	149	90	14.29511	410	306	381	390	23	2.385590852	-0.506275096	2.016008735	1.38653628	-0.744063142	0.831279149	-0.411008478	0.856060094	0.952252015	-0.928940014	Liver_only	Liver_only	Liver_only	0	0	0
https://arctos.database.museum/guid/MSB:Herp:105117	Rana sphenocephala	Ranidae	MSB:Herp:105117	CXM 43	female	adult	2022	3	LA	Calcasieu Parish	LA Hwy 3059, across from Water Work District No 8 and Dollar General	30.276171	-93.085554	19.61667	10.53333	38.16425	650.82928	32.7	5.1	27.6	25.88333	15.8	27.28333	11.33333	1476	144	91	15.18109	415	294	397	373	9	2.419356692	-1.240865103	1.910679397	1.25439955	-0.82054377	0.843045138	-1.007369474	0.811333977	0.86150252	-0.963904565	Liver_only	Liver_only	Liver_only	0	0	0
https://arctos.database.museum/guid/MSB:Herp:105124	Rana clamitans	Ranidae	MSB:Herp:105124	CXM 50	female	adult	2022	3	LA	Beauregard Parish	Redhead Creek Rd	30.674279	-93.215934	19.1	11.93333	40.45198	678.35028	33.2	3.7	29.5	11.51667	15.21667	27.13333	10.45	1480	160	94	14.54745	421	322	366	407	40	1.835825302	0.713182615	2.326375271	1.441625103	-0.651193809	0.63970873	0.578981869	0.987851391	0.99008618	-0.892432958	Liver_only	Liver_only	Liver_only	1	0	0
https://arctos.database.museum/guid/MSB:Herp:105125	Rana clamitans	Ranidae	MSB:Herp:105125	CXM 51	unknown	juvenile	2022	3	LA	Beauregard Parish	Redhead Creek Rd	30.674279	-93.215934	19.1	11.93333	40.45198	678.35028	33.2	3.7	29.5	11.51667	15.21667	27.13333	10.45	1480	160	94	14.54745	421	322	366	407	40	1.835825302	0.713182615	2.326375271	1.441625103	-0.651193809	0.63970873	0.578981869	0.987851391	0.99008618	-0.892432958	Liver_only	Liver_only	Liver_only	0	0	0
https://arctos.database.museum/guid/MSB:Herp:105126	Rana clamitans	Ranidae	MSB:Herp:105126	CXM 52	female	adult	2022	3	LA	Calcasieu Parish	LA Hwy 3059, across from McManus Landfill	30.28583	-93.156557	19.73333	10.6	38.4058	651.73663	32.8	5.2	27.6	26.03333	15.9	27.41667	11.43333	1467	144	90	15.14411	413	291	395	369	5	2.477668407	-1.184537758	1.835643005	1.236204527	-0.842395377	0.863364345	-0.961641339	0.779471188	0.849006455	-0.962170502	Liver_only	Liver_only	Liver_only	0	0	0
https://arctos.database.museum/guid/MSB:Herp:105128	Rana catesbeiana	Ranidae	MSB:Herp:105128	CXM 54	unknown	juvenile	2022	3	LA	Calcasieu Parish	LA Hwy 3059, just west of Water Work District No 8 and Dollar General	30.276174	-93.087339	19.61667	10.53333	38.16425	650.82928	32.7	5.1	27.6	25.88333	15.8	27.28333	11.33333	1476	144	91	15.18109	415	294	397	373	9	2.419356692	-1.240865103	1.910679397	1.25439955	-0.82054377	0.843045138	-1.007369474	0.811333977	0.86150252	-0.963904026	Liver_only	Liver_only	Liver_only	1	0	0
https://arctos.database.museum/guid/MSB:Herp:105129	Hyla chrysoscelis-versicolor complex	Hylidae	MSB:Herp:105129	CXM 55	male	adult	2022	3	LA	Beauregard Parish	Par Rd 236/Memorial Church	30.650273	-93.206439	19.1	11.88333	40.55745	675.58051	33.1	3.8	29.3	11.55	15.21667	27.1	10.5	1481	159	92	14.56243	420	320	367	406	41	1.850934674	0.659857333	2.268633827	1.412417142	-0.645730907	0.644973717	0.535690893	0.963332576	0.970026597	-0.896742712	Liver_only	Liver_only	Liver_only	0	0	0
https://arctos.database.museum/guid/MSB:Herp:105130	Hyla chrysoscelis-versicolor complex	Hylidae	MSB:Herp:105130	CXM 56	female	adult	2022	3	LA	Beauregard Parish	Par Rd 236/Memorial Church	30.650329	-93.206513	19.1	11.88333	40.55745	675.58051	33.1	3.8	29.3	11.55	15.21667	27.1	10.5	1481	159	92	14.56243	420	320	367	406	41	1.850934674	0.659857333	2.268633827	1.412417142	-0.645730907	0.644973717	0.535690893	0.963332576	0.970026597	-0.896732658	Liver_only	Liver_only	Liver_only	0	0	0
https://arctos.database.museum/guid/MSB:Herp:105131	Hyla chrysoscelis-versicolor complex	Hylidae	MSB:Herp:105131	CXM 57	unknown	juvenile	2022	3	LA	Beauregard Parish	Redhead Creek Rd	30.654911	-93.215895	19.11667	11.9	40.47619	678.23077	33.2	3.8	29.4	11.53333	15.23333	27.16667	10.48333	1480	159	92	14.61199	419	321	366	406	37	1.854975806	0.689615136	2.265746893	1.420609434	-0.667582515	0.646381883	0.559849121	0.962106694	0.975652939	-0.89591006	Liver_only	Liver_only	Liver_only	0	0	0
https://arctos.database.museum/guid/MSB:Herp:105133	Pseudacris crucifer	Hylidae	MSB:Herp:105133	CXM 59	male	adult	2022	3	LA	Beauregard Parish	Redhead Creek Rd	30.65398	-93.21592	19.11667	11.9	40.47619	678.23077	33.2	3.8	29.4	11.53333	15.23333	27.16667	10.48333	1480	159	92	14.61199	419	321	366	406	37	1.854975806	0.689615136	2.265746893	1.420609434	-0.667582515	0.646381883	0.559849121	0.962106694	0.975652939	-0.896077201	Liver_only	Liver_only	Liver_only	1	0	0
https://arctos.database.museum/guid/MSB:Herp:105134	Pseudacris crucifer	Hylidae	MSB:Herp:105134	CXM 60	male	adult	2022	3	LA	Beauregard Parish	Redhead Creek Rd	30.654843	-93.215873	19.11667	11.9	40.47619	678.23077	33.2	3.8	29.4	11.53333	15.23333	27.16667	10.48333	1480	159	92	14.61199	419	321	366	406	37	1.854975806	0.689615136	2.265746893	1.420609434	-0.667582515	0.646381883	0.559849121	0.962106694	0.975652939	-0.895922268	Liver_only	Liver_only	Liver_only	1	0	0
https://arctos.database.museum/guid/MSB:Herp:105135	Pseudacris crucifer	Hylidae	MSB:Herp:105135	CXM 61	unknown	adult	2022	3	LA	Beauregard Parish	Redhead Creek Rd	30.666823	-93.215938	19.1	11.93333	40.45198	678.35028	33.2	3.7	29.5	11.51667	15.21667	27.13333	10.45	1480	160	94	14.54745	421	322	366	407	40	1.835825302	0.713182615	2.326375271	1.441625103	-0.651193809	0.63970873	0.578981869	0.987851391	0.99008618	-0.89377152	Liver_only	Liver_only	Liver_only	0	0	0
https://arctos.database.museum/guid/MSB:Herp:105136	Pseudacris crucifer	Hylidae	MSB:Herp:105136	CXM 62	female	adult	2022	3	LA	Beauregard Parish	Redhead Creek Rd	30.668973	-93.215914	19.1	11.93333	40.45198	678.35028	33.2	3.7	29.5	11.51667	15.21667	27.13333	10.45	1480	160	94	14.54745	421	322	366	407	40	1.835825302	0.713182615	2.326375271	1.441625103	-0.651193809	0.63970873	0.578981869	0.987851391	0.99008618	-0.893385535	Liver_only	Liver_only	Liver_only	0	0	0
https://arctos.database.museum/guid/MSB:Herp:105137	Pseudacris crucifer	Hylidae	MSB:Herp:105137	CXM 63	female	adult	2022	3	LA	Calcasieu Parish	LA Hwy 3059, just west of Chloe Dr	30.276074	-93.118608	19.65833	10.5	38.18182	650.05884	32.7	5.2	27.5	25.91667	15.83333	27.31667	11.36667	1472	144	90	15.38643	415	291	397	371	10	2.441928721	-1.265824735	1.861029708	1.215774652	-0.815080868	0.850910551	-1.027632411	0.790251173	0.834975528	-0.963921979	Liver_only	Liver_only	Liver_only	0	0	0
https://arctos.database.museum/guid/MSB:Herp:105148	Hyla chrysoscelis-versicolor complex	Hylidae	MSB:Herp:105148	CXM 74	male	adult	2022	3	LA	Calcasieu Parish	on wall of Manchester Point gas station	30.231947	-93.113711	19.8	10.83333	38.82915	655.44574	32.9	5	27.9	26.15	15.96667	27.5	11.45	1466	145	91	15.69328	415	288	399	365	7	2.492545815	-1.007850683	1.842002251	1.176393971	-0.831469574	0.868548503	-0.818201761	0.782171522	0.807929475	-0.971844019	Liver_only	Liver_only	Liver_only	0	0	0
https://arctos.database.museum/guid/MSB:Herp:105152	Hyla chrysoscelis-versicolor complex	Hylidae	MSB:Herp:105152	CXM 78	unknown	adult	2022	3	TX	Denton	Millcreek Rd	33.206818	-97.008094	17.8125	12.45833	35.59523	830.0332	34.9	-0.1	35	21.91667	7.35	27.85	7.35	959	140	50	33.35084	332	165	213	165	172	0.946566017	0.743645476	-2.1251143	-0.112207104	0.06990925	0.329838871	0.603712483	-0.902389715	-0.077062131	-0.43777083	Liver_only	Liver_only	Liver_only	0	0	0
https://arctos.database.museum/guid/MSB:Herp:105153	Hyla chrysoscelis-versicolor complex	Hylidae	MSB:Herp:105153	CXM 79	female	adult	2022	3	TX	Denton	Pearl Cove	33.196546	-97.003897	17.77917	12.375	35.35714	829.24518	34.9	-0.1	35	21.86667	7.31667	27.81667	7.31667	956	140	50	33.47455	331	165	212	165	180	0.928202943	0.688291021	-2.137206388	-0.111180278	0.113612466	0.323440103	0.558774167	-0.907524392	-0.076356923	-0.439614943	Liver_only	Liver_only	Liver_only	0	0	0
https://arctos.database.museum/guid/MSB:Herp:105154	Rana catesbeiana	Ranidae	MSB:Herp:105154	CXM 80	unknown	juvenile	2022	3	TX	Denton	West end ofipps Rd	33.216773	-97.013432	17.75417	12.44167	35.54762	827.80231	34.9	-0.1	35	21.83333	7.33333	27.78333	7.33333	965	141	50	33.57766	334	165	214	165	180	0.934064394	0.733477365	-2.09989774	-0.141507556	0.113612466	0.325482575	0.595457722	-0.891681978	-0.097185236	-0.435983627	Liver_only	Liver_only	Liver_only	0	0	0
https://arctos.database.museum/guid/MSB:Herp:105169	Rana clamitans	Ranidae	MSB:Herp:105169	DLFW 13	female	adult	2022	3	LA	Beauregard Parish	On Hauser Road	30.696083	-93.216794	19.04167	11.96667	40.56497	679.23029	33.1	3.6	29.5	11.43333	15.16667	27.08333	10.38333	1475	161	92	14.87808	422	323	363	408	44	1.807507254	0.727487878	2.29285327	1.402485937	-0.629342201	0.629841068	0.590595287	0.973616906	0.963205997	-0.888518526	Liver_only	Liver_only	Liver_only	0	0	0
https://arctos.database.museum/guid/MSB:Herp:105170	Rana clamitans	Ranidae	MSB:Herp:105170	DLFW 14	female	adult	2022	3	LA	Beauregard Parish	On Hauser Road	30.696242	-93.216811	19.04167	11.96667	40.56497	679.23029	33.1	3.6	29.5	11.43333	15.16667	27.08333	10.38333	1475	161	92	14.87808	422	323	363	408	44	1.807507254	0.727487878	2.29285327	1.402485937	-0.629342201	0.629841068	0.590595287	0.973616906	0.963205997	-0.888489981	Liver_only	Liver_only	Liver_only	0	0	0
https://arctos.database.museum/guid/MSB:Herp:105171	Rana clamitans	Ranidae	MSB:Herp:105171	DLFW 15	male	adult	2022	3	LA	Beauregard Parish	On Hauser Road	30.696242	-93.216811	19.04167	11.96667	40.56497	679.23029	33.1	3.6	29.5	11.43333	15.16667	27.08333	10.38333	1475	161	92	14.87808	422	323	363	408	44	1.807507254	0.727487878	2.29285327	1.402485937	-0.629342201	0.629841068	0.590595287	0.973616906	0.963205997	-0.888489981	Liver_only	Liver_only	Liver_only	0	0	0
https://arctos.database.museum/guid/MSB:Herp:105172	Rana clamitans	Ranidae	MSB:Herp:105172	DLFW 16	female	adult	2022	3	LA	Beauregard Parish	On Memorial Church Road/Par Rd 236	30.650325	-93.230446	19.09583	11.89167	40.44785	677.28217	33.1	3.7	29.4	11.51667	15.21667	27.11667	10.46667	1478	159	92	14.60538	419	320	366	406	40	1.831294534	0.67007032	2.257349771	1.417134455	-0.651193809	0.638129946	0.543982085	0.958541014	0.973266376	-0.896733376	Liver_only	Liver_only	Liver_only	0	0	0
https://arctos.database.museum/guid/MSB:Herp:105173	Rana clamitans	Ranidae	MSB:Herp:105173	DLFW 17	unknown	juvenile	2022	3	LA	Beauregard Parish	On Hauser Road	30.696242	-93.216811	19.04167	11.96667	40.56497	679.23029	33.1	3.6	29.5	11.43333	15.16667	27.08333	10.38333	1475	161	92	14.87808	422	323	363	408	44	1.807507254	0.727487878	2.29285327	1.402485937	-0.629342201	0.629841068	0.590595287	0.973616906	0.963205997	-0.888489981	Liver_only	Liver_only	Liver_only	0	0	0
https://arctos.database.museum/guid/MSB:Herp:105174	Rana clamitans	Ranidae	MSB:Herp:105174	DLFW 18	unknown	juvenile	2022	3	LA	Beauregard Parish	On Hauser Road	30.696083	-93.216794	19.04167	11.96667	40.56497	679.23029	33.1	3.6	29.5	11.43333	15.16667	27.08333	10.38333	1475	161	92	14.87808	422	323	363	408	44	1.807507254	0.727487878	2.29285327	1.402485937	-0.629342201	0.629841068	0.590595287	0.973616906	0.963205997	-0.888518526	Liver_only	Liver_only	Liver_only	0	0	0
https://arctos.database.museum/guid/MSB:Herp:105175	Rana clamitans	Ranidae	MSB:Herp:105175	DLFW 19	unknown	juvenile	2022	3	LA	Calcasieu Parish	On 3059	30.284481	-93.167677	19.78333	10.7	38.62815	653.67957	32.9	5.2	27.7	26.1	15.95	27.48333	11.45	1460	144	89	15.50018	413	288	395	366	5	2.503517473	-1.101411077	1.776172409	1.188667092	-0.842395377	0.872371669	-0.894156742	0.754218121	0.816358469	-0.962412685	Liver_only	Liver_only	Liver_only	0	0	0
https://arctos.database.museum/guid/MSB:Herp:105176	Rana clamitans	Ranidae	MSB:Herp:105176	DLFW 20	unknown	juvenile	2022	3	LA	Calcasieu Parish	On 3059	30.286097	-93.161383	19.75	10.65	38.44765	652.48828	32.9	5.2	27.7	26.05	15.91667	27.43333	11.43333	1465	144	90	15.24486	413	291	395	369	8	2.487027955	-1.136371642	1.831628379	1.231587455	-0.826006672	0.866625758	-0.92253872	0.777766453	0.845835521	-0.962122568	Liver_only	Liver_only	Liver_only	0	0	0
https://arctos.database.museum/guid/MSB:Herp:105178	Anaxyrus fowleri	Bufonidae	MSB:Herp:105178	DLFW 22	female	adult	2022	3	LA	Beauregard Parish	On Memorial Church Road/Par Rd 236	30.650223	-93.227829	19.09583	11.89167	40.44785	677.28217	33.1	3.7	29.4	11.51667	15.21667	27.11667	10.46667	1478	159	92	14.60538	419	320	366	406	40	1.831294534	0.67007032	2.257349771	1.417134455	-0.651193809	0.638129946	0.543982085	0.958541014	0.973266376	-0.896751688	Liver_only	Liver_only	Liver_only	0	0	0
https://arctos.database.museum/guid/MSB:Herp:105179	Anaxyrus fowleri	Bufonidae	MSB:Herp:105179	DLFW 23	unknown	juvenile	2022	3	LA	Beauregard Parish	On Redhead Creek Road	30.668471	-93.215937	19.1	11.93333	40.45198	678.35028	33.2	3.7	29.5	11.51667	15.21667	27.13333	10.45	1480	160	94	14.54745	421	322	366	407	40	1.835825302	0.713182615	2.326375271	1.441625103	-0.651193809	0.63970873	0.578981869	0.987851391	0.99008618	-0.893475658	Liver_only	Liver_only	Liver_only	0	0	0
https://arctos.database.museum/guid/MSB:Herp:105180	Anaxyrus fowleri	Bufonidae	MSB:Herp:105180	DLFW 24	male	adult	2022	3	LA	Beauregard Parish	On Leith Lane	30.704403	-93.216836	19.05417	12.00833	40.56869	678.97803	33.2	3.6	29.6	11.45	15.18333	27.1	10.4	1476	162	93	14.9772	424	324	363	410	43	1.817401265	0.768902745	2.339544223	1.404120851	-0.634805103	0.633288719	0.62421705	0.993443338	0.964328831	-0.887024851	Liver_only	Liver_only	Liver_only	0	0	0
https://arctos.database.museum/guid/MSB:Herp:105181	Anaxyrus fowleri	Bufonidae	MSB:Herp:105181	DLFW 25	unknown	juvenile	2022	3	LA	Beauregard Parish	On Leith Lane	30.707462	-93.216897	19.05417	12.00833	40.56869	678.97803	33.2	3.6	29.6	11.45	15.18333	27.1	10.4	1476	162	93	14.9772	424	324	363	410	43	1.817401265	0.768902745	2.339544223	1.404120851	-0.634805103	0.633288719	0.62421705	0.993443338	0.964328831	-0.886475674	Liver_only	Liver_only	Liver_only	0	0	0
https://arctos.database.museum/guid/MSB:Herp:105182	Hyla chrysoscelis-versicolor complex	Hylidae	MSB:Herp:105182	DLFW 26	female	adult	2022	3	LA	Beauregard Parish	On Redhead Creek Road	30.674829	-93.21625	19.1	11.93333	40.45198	678.35028	33.2	3.7	29.5	11.51667	15.21667	27.13333	10.45	1480	160	94	14.54745	421	322	366	407	40	1.835825302	0.713182615	2.326375271	1.441625103	-0.651193809	0.63970873	0.578981869	0.987851391	0.99008618	-0.892334218	Liver_only	Liver_only	Liver_only	0	0	0
https://arctos.database.museum/guid/MSB:Herp:105183	Hyla chrysoscelis-versicolor complex	Hylidae	MSB:Herp:105183	DLFW 27	female	adult	2022	3	LA	Beauregard Parish	On Leith Lane	30.70516	-93.21687	19.05417	12.00833	40.56869	678.97803	33.2	3.6	29.6	11.45	15.18333	27.1	10.4	1476	162	93	14.9772	424	324	363	410	43	1.817401265	0.768902745	2.339544223	1.404120851	-0.634805103	0.633288719	0.62421705	0.993443338	0.964328831	-0.886888948	Liver_only	Liver_only	Liver_only	0	0	0
https://arctos.database.museum/guid/MSB:Herp:105184	Pseudacris crucifer	Hylidae	MSB:Herp:105184	DLFW 28	female	adult	2022	3	LA	Beauregard Parish	On Redhead Creek Road	30.669498	-93.215932	19.1	11.93333	40.45198	678.35028	33.2	3.7	29.5	11.51667	15.21667	27.13333	10.45	1480	160	94	14.54745	421	322	366	407	40	1.835825302	0.713182615	2.326375271	1.441625103	-0.651193809	0.63970873	0.578981869	0.987851391	0.99008618	-0.893291282	Liver_only	Liver_only	Liver_only	0	0	0
https://arctos.database.museum/guid/MSB:Herp:105185	Pseudacris crucifer	Hylidae	MSB:Herp:105185	DLFW 29	female	adult	2022	3	LA	Beauregard Parish	On Memorial Church Road/Par Rd 236	30.649976	-93.22374	19.14583	11.85833	40.33447	677.7887	33.2	3.8	29.4	11.56667	15.26667	27.16667	10.5	1479	158	92	14.53207	418	320	366	405	37	1.854101851	0.658678233	2.243661869	1.430761197	-0.667582515	0.646077346	0.534733666	0.952728705	0.982625015	-0.896796032	Liver_only	Liver_only	Liver_only	0	0	0
https://arctos.database.museum/guid/MSB:Herp:105188	Rana sphenocephala	Ranidae	MSB:Herp:105188	DLFW 32	female	adult	2022	3	LA	Calcasieu Parish	On highway 27	30.103601	-93.080118	19.88333	10.73333	39.0303	650.47998	32.7	5.2	27.5	27.05	16.08333	27.48333	11.56667	1457	147	89	17.26717	428	278	414	353	5	2.559495272	-1.163289637	1.78316564	0.902859625	-0.842395377	0.891877603	-0.944391512	0.757187665	0.620070249	-0.994885743	Liver_only	Liver_only	Liver_only	0	0	0
https://arctos.database.museum/guid/MSB:Herp:105189	Hyla squirella	Hylidae	MSB:Herp:105189	DLFW 33	unknown	juvenile	2022	3	LA	Calcasieu Parish	On wall of Manchester Point gas station - near back of building	30.23195	-93.11371	19.8	10.83333	38.82915	655.44574	32.9	5	27.9	26.15	15.96667	27.5	11.45	1466	145	91	15.69328	415	288	399	365	7	2.492545815	-1.007850683	1.842002251	1.176393971	-0.831469574	0.868548503	-0.818201761	0.782171522	0.807929475	-0.97184348	Liver_only	Liver_only	Liver_only	0	0	0
https://arctos.database.museum/guid/MSB:Herp:105201	Hyla chrysoscelis-versicolor complex	Hylidae	MSB:Herp:105201	LNB 2458	unknown	adult	2022	3	LA	Vernon Parish	Clear Creek WMA	30.974218	-93.421327	18.69583	12.54167	41.12022	691.90601	33.4	2.9	30.5	10.9	23.65	26.91667	9.9	1412	162	93	15.98635	411	294	339	403	81	1.914646624	1.287643766	1.927927692	1.355626425	-0.427214828	0.667174681	1.045345719	0.81865814	0.931023597	-0.838585454	Liver_only	Liver_only	Liver_only	0	0	0
https://arctos.database.museum/guid/MSB:Herp:105215	Rana sphenocephala	Ranidae	MSB:Herp:105215	LNB 2472	male	adult	2022	3	LA	Beauregard Parish	Off Redhead Creek Rd	30.650148	-93.2176	19.11667	11.9	40.47619	678.23077	33.2	3.8	29.4	11.53333	15.23333	27.16667	10.48333	1479	159	92	14.56445	419	321	366	406	38	1.854975806	0.689615136	2.264719254	1.422775316	-0.662119613	0.646381883	0.559849121	0.961670326	0.977140433	-0.896765153	Liver_only	Liver_only	Liver_only	0	1	0
https://arctos.database.museum/guid/MSB:Herp:105220	Pseudacris crucifer	Hylidae	MSB:Herp:105220	LNB 2477	male	adult	2022	3	LA	Beauregard Parish	Off Redhead Creek Rd	30.671178	-93.215919	19.1	11.93333	40.45198	678.35028	33.2	3.7	29.5	11.51667	15.21667	27.13333	10.45	1480	160	94	14.54745	421	322	366	407	40	1.835825302	0.713182615	2.326375271	1.441625103	-0.651193809	0.63970873	0.578981869	0.987851391	0.99008618	-0.892989675	Liver_only	Liver_only	Liver_only	0	0	0
https://arctos.database.museum/guid/MSB:Herp:105224	Hyla squirella	Hylidae	MSB:Herp:105224	LNB 2481	unknown	adult	2022	3	LA	Calcasieu Parish	On wall of Manchester Point gas station	30.231947	-93.113711	19.8	10.83333	38.82915	655.44574	32.9	5	27.9	26.15	15.96667	27.5	11.45	1466	145	91	15.69328	415	288	399	365	7	2.492545815	-1.007850683	1.842002251	1.176393971	-0.831469574	0.868548503	-0.818201761	0.782171522	0.807929475	-0.971844019	Liver_only	Liver_only	Liver_only	0	0	0
https://arctos.database.museum/guid/MSB:Herp:105225	Hyla squirella	Hylidae	MSB:Herp:105225	LNB 2482	unknown	adult	2022	3	LA	Calcasieu Parish	On wall of Manchester Point gas station	30.231947	-93.113711	19.8	10.83333	38.82915	655.44574	32.9	5	27.9	26.15	15.96667	27.5	11.45	1466	145	91	15.69328	415	288	399	365	7	2.492545815	-1.007850683	1.842002251	1.176393971	-0.831469574	0.868548503	-0.818201761	0.782171522	0.807929475	-0.971844019	Liver_only	Liver_only	Liver_only	0	0	0
https://arctos.database.museum/guid/MSB:Herp:105226	Hyla squirella	Hylidae	MSB:Herp:105226	LNB 2483	unknown	adult	2022	3	LA	Calcasieu Parish	On wall of Manchester Point gas station	30.231947	-93.113711	19.8	10.83333	38.82915	655.44574	32.9	5	27.9	26.15	15.96667	27.5	11.45	1466	145	91	15.69328	415	288	399	365	7	2.492545815	-1.007850683	1.842002251	1.176393971	-0.831469574	0.868548503	-0.818201761	0.782171522	0.807929475	-0.971844019	Liver_only	Liver_only	Liver_only	1	0	0
https://arctos.database.museum/guid/MSB:Herp:105227	Hyla squirella	Hylidae	MSB:Herp:105227	LNB 2484	unknown	adult	2022	3	LA	Calcasieu Parish	On wall of Manchester Point gas station	30.231947	-93.113711	19.8	10.83333	38.82915	655.44574	32.9	5	27.9	26.15	15.96667	27.5	11.45	1466	145	91	15.69328	415	288	399	365	7	2.492545815	-1.007850683	1.842002251	1.176393971	-0.831469574	0.868548503	-0.818201761	0.782171522	0.807929475	-0.971844019	Liver_only	Liver_only	Liver_only	0	0	0
https://arctos.database.museum/guid/MSB:Herp:105229	Hyla squirella	Hylidae	MSB:Herp:105229	LNB 2486	unknown	adult	2022	3	LA	Calcasieu Parish	On wall of Manchester Point gas station	30.231947	-93.113711	19.8	10.83333	38.82915	655.44574	32.9	5	27.9	26.15	15.96667	27.5	11.45	1466	145	91	15.69328	415	288	399	365	7	2.492545815	-1.007850683	1.842002251	1.176393971	-0.831469574	0.868548503	-0.818201761	0.782171522	0.807929475	-0.971844019	Liver_only	Liver_only	Liver_only	0	0	0
https://arctos.database.museum/guid/MSB:Herp:105231	Hyla cinerea	Hylidae	MSB:Herp:105231	LNB 2488	unknown	adult	2022	3	LA	Calcasieu Parish	On wall of Manchester Point gas station	30.231947	-93.113711	19.8	10.83333	38.82915	655.44574	32.9	5	27.9	26.15	15.96667	27.5	11.45	1466	145	91	15.69328	415	288	399	365	7	2.492545815	-1.007850683	1.842002251	1.176393971	-0.831469574	0.868548503	-0.818201761	0.782171522	0.807929475	-0.971844019	Liver_only	Liver_only	Liver_only	0	0	0
https://arctos.database.museum/guid/MSB:Herp:105232	Hyla cinerea	Hylidae	MSB:Herp:105232	LNB 2489	unknown	adult	2022	3	LA	Calcasieu Parish	On wall of Manchester Point gas station	30.231947	-93.113711	19.8	10.83333	38.82915	655.44574	32.9	5	27.9	26.15	15.96667	27.5	11.45	1466	145	91	15.69328	415	288	399	365	7	2.492545815	-1.007850683	1.842002251	1.176393971	-0.831469574	0.868548503	-0.818201761	0.782171522	0.807929475	-0.971844019	Liver_only	Liver_only	Liver_only	0	0	0
https://arctos.database.museum/guid/MSB:Herp:105235	Rana catesbeiana	Ranidae	MSB:Herp:105235	LNB 2492	female	adult	2022	3	LA	Jefferson Davis Parish	on LA-99	30.190134	-92.818928	19.80417	10.74167	38.77858	653.24872	32.9	5.2	27.7	26.1	15.96667	27.41667	11.43333	1512	147	95	14.73093	424	302	411	376	6	2.505046986	-1.074646738	2.192864716	1.262401856	-0.836932475	0.872904641	-0.872428693	0.931158652	0.866998382	-0.979350631	Liver_only	Liver_only	Liver_only	0	0	0
https://arctos.database.museum/guid/MSB:Herp:105237	Anaxyrus woodhousii	Bufonidae	MSB:Herp:105237	LNB 2494	male	adult	2022	3	TX	Denton	Backyard in grassy patch off of Pearl Cove road	33.197911	-97.005452	17.77917	12.375	35.35714	829.24518	34.9	-0.1	35	21.86667	7.31667	27.81667	7.31667	956	140	50	33.47455	331	165	212	165	180	0.928202943	0.688291021	-2.137206388	-0.111180278	0.113612466	0.323440103	0.558774167	-0.907524392	-0.076356923	-0.439369887	Liver_only	Liver_only	Liver_only	0	0	0
https://arctos.database.museum/guid/MSB:Herp:105238	Rana sphenocephala	Ranidae	MSB:Herp:105238	LNB 2495	female	adult	2022	3	TX	Denton	on Keyes Lane	33.212137	-97.011325	17.75	12.41667	35.47619	828.65173	34.9	-0.1	35	21.85	7.31667	27.78333	7.31667	961	141	50	33.69519	333	165	212	165	176	0.928444626	0.715854802	-2.116386787	-0.136759662	0.091760858	0.32352432	0.581151226	-0.898683741	-0.093924455	-0.436815919	Liver_only	Liver_only	Liver_only	0	0	0
https://arctos.database.museum/guid/MSB:Herp:105240	Rana sphenocephala	Ranidae	MSB:Herp:105240	LNB 2497	female	adult	2022	3	TX	Denton	Alive on Millcreek Rd	33.206875	-97.008885	17.7625	12.375	35.45845	827.76294	34.8	-0.1	34.9	21.86667	7.31667	27.76667	7.31667	957	140	50	33.50162	332	165	212	165	173	0.923703124	0.671432913	-2.132584992	-0.115665184	0.075372152	0.321872104	0.545088277	-0.905562004	-0.079437088	-0.437760597	Liver_only	Liver_only	Liver_only	0	0	0
https://arctos.database.museum/guid/MSB:Herp:105632	Pseudacris crucifer	Hylidae	MSB:Herp:105632	CXM 115	male	adult	2022	5	IN	Lawrence	near pond by parking lot along McPike Branch Rd, Hoosier National Forest	38.987359	-86.331175	11.52083	11.54167	31.621	918.98279	29.5	-7	36.5	16.28333	-0.38333	22.45	-0.38333	1153	126	71	17.99406	344	230	315	230	264	-2.111302543	-0.378646096	-0.488353812	0.993810011	0.57249623	-0.735701086	-0.307395637	-0.207370238	0.682533591	0.5999992	Liver_only	Liver_only	Liver_only	0	0	0
https://arctos.database.museum/guid/MSB:Herp:105651	Rana catesbeiana	Ranidae	MSB:Herp:105651	CXM 134	female	adult	2022	6	IN	Pulaski	Jasper-Pulaski Fish and Wildlife Area	41.144175	-86.918702	9.75833	11.33333	29.20962	1009.71155	29	-9.8	38.8	19.68333	-3.36667	21.7	-3.36667	952	111	39	27.54659	310	151	306	151	216	-3.018717302	-0.736173571	-2.453813139	-0.068037	0.310276936	-1.051897372	-0.597646579	-1.041965479	-0.046726776	0.98720846	Liver_only	Liver_only	Liver_only	0	0	0
https://arctos.database.museum/guid/MSB:Herp:105773	Rana catesbeiana	Ranidae	MSB:Herp:105773	CXM 256	male	adult	2022	7	NE	Valley	Auble's Pond, Ord	41.608304	-98.938461	9.36667	14.13333	32.86822	1065.26208	30.7	-12.3	43	19.9	-3.95	22.38333	-3.95	605	93	12	56.33459	259	44	250	44	633	-3.133429986	1.481820805	-5.225167665	-1.857492482	2.588307054	-1.091869969	1.202984145	-2.21876892	-1.275697568	1.070532697	Liver_only	Liver_only	Liver_only	0	0	1
https://arctos.database.museum/guid/MSB:Herp:105774	Rana catesbeiana	Ranidae	MSB:Herp:105774	CXM 257	male	adult	2022	7	NE	Valley	Auble's Pond, Ord	41.608574	-98.938384	9.38333	14.11667	32.82946	1066.16418	30.7	-12.3	43	19.91667	-3.93333	22.41667	-3.93333	601	93	11	57.00856	259	43	250	43	624	-3.130302894	1.471744915	-5.2647899	-1.907999502	2.539140936	-1.090780308	1.194804252	-2.235593755	-1.31038502	1.07058117	Liver_only	Liver_only	Liver_only	0	0	1
https://arctos.database.museum/guid/MSB:Herp:105825	Rana catesbeiana	Ranidae	MSB:Herp:105825	LNB 2507	female	adult	2022	5	AR	Ouachita	Ouachita Rd 22	33.740146	-93.02279	16.6625	12.99167	38.21078	793.34198	33.4	-0.6	34	16.68333	25.61667	26.23333	6.6	1340	134	84	14.29835	382	287	293	328	103	1.091544543	1.328782588	0.875957083	1.6357862	-0.307030985	0.380357854	1.078743381	0.371958658	1.123433067	-0.342023422	Liver_only	Liver_only	Liver_only	0	0	0
https://arctos.database.museum/guid/MSB:Herp:105826	Rana catesbeiana	Ranidae	MSB:Herp:105826	LNB 2508	unknown	adult	2022	5	AR	Ouachita	White Oak Lake	33.704813	-93.069221	16.80833	12.98333	38.29892	795.26959	33.5	-0.4	33.9	16.81667	25.78333	26.38333	6.71667	1333	132	84	14.18079	377	286	292	328	76	1.157695316	1.334011149	0.823787712	1.675107325	-0.454529338	0.403408646	1.082988076	0.349805918	1.150438217	-0.348366692	Liver_only	Liver_only	Liver_only	0	0	0
https://arctos.database.museum/guid/MSB:Herp:105954	Anaxyrus fowleri	Bufonidae	MSB:Herp:105954	DLFW 38	unknown	juvenile	2022	5	MO	Jefferson	Near yard and wooded area	38.255006	-90.587628	12.80417	12.35833	32.52193	943.43054	31.6	-6.4	38	12.61667	0.63333	24.06667	0.63333	995	109	53	19.19783	298	190	258	190	197	-1.71651262	0.776831025	-1.898025828	0.955999333	0.206481799	-0.598133225	0.630653452	-0.805960878	0.656565793	0.468521196	Liver_only	Liver_only	Liver_only	0	0	0
https://arctos.database.museum/guid/MSB:Herp:105955	Anaxyrus fowleri	Bufonidae	MSB:Herp:105955	DLFW 39	unknown	juvenile	2022	5	MO	Jefferson	Near yard and wooded area	38.255006	-90.587628	12.80417	12.35833	32.52193	943.43054	31.6	-6.4	38	12.61667	0.63333	24.06667	0.63333	995	109	53	19.19783	298	190	258	190	197	-1.71651262	0.776831025	-1.898025828	0.955999333	0.206481799	-0.598133225	0.630653452	-0.805960878	0.656565793	0.468521196	Liver_only	Liver_only	Liver_only	0	0	0
https://arctos.database.museum/guid/MSB:Herp:105956	Anaxyrus americanus	Bufonidae	MSB:Herp:105956	DLFW 40	female	adult	2022	5	MO	Jefferson	Public fishing access, Morse Mill	38.274853	-90.6499759	12.9125	12.65833	33.22397	940.99829	31.8	-6.3	38.1	12.73333	0.78333	24.16667	0.78333	992	109	53	18.99632	297	189	258	189	158	-1.629593248	1.000948646	-1.913168069	0.962673601	-0.006571377	-0.56784544	0.812598492	-0.812390745	0.661149578	0.472084292	Liver_only	Liver_only	Liver_only	0	0	0
https://arctos.database.museum/guid/MSB:Herp:105958	Hyla chrysoscelis-versicolor complex	Hylidae	MSB:Herp:105958	DLFW 42	male	adult	2022	5	MO	Jefferson	On side of pool at residence's home	38.255006	-90.587628	12.80417	12.35833	32.52193	943.43054	31.6	-6.4	38	12.61667	0.63333	24.06667	0.63333	995	109	53	19.19783	298	190	258	190	197	-1.71651262	0.776831025	-1.898025828	0.955999333	0.206481799	-0.598133225	0.630653452	-0.805960878	0.656565793	0.468521196	Liver_only	Liver_only	Liver_only	0	0	0
https://arctos.database.museum/guid/MSB:Herp:105959	Rana clamitans	Ranidae	MSB:Herp:105959	DLFW 43	unknown	juvenile	2022	5	AR	Cleburne	Dry Mountain Road	35.52421	-91.895545	15.36667	13	35.81267	859.25531	33.4	-2.9	36.3	15.3	25.73333	25.73333	4.43333	1282	138	76	19.3065	395	269	269	283	124	0.35223721	1.482427816	0.336512612	1.14156056	-0.192310044	0.122740011	1.203476934	0.142893735	0.784006419	-0.021733652	Liver_only	Liver_only	Liver_only	0	0	0
https://arctos.database.museum/guid/MSB:Herp:102434	Rana sphenocephala	Ranidae	MSB:Herp:102434	LNB 1026	male	adult	2012	6	SC	Jasper	NA	32.31549	-81.11616	18.625	11.95	40.64626	654.42725	32.8	3.4	29.4	26.46667	14.91667	26.46667	10.33333	1256	177	61	33.16929	463	213	463	260	9	2.138628065	-0.301152576	0.645986754	-1.199174407	-0.82054377	0.745222893	-0.2444842	0.274306094	-0.823574732	-0.597789327	Liver_only	Liver_only	Liver_only	0	0	0
https://arctos.database.museum/guid/MSB:Herp:103112	Rana sphenocephala	Ranidae	MSB:Herp:103112	LNB 1706	unknown	juvenile	2013	7	FL	Jackson	no locality given	30.65759	-85.07974	19.26667	13.05	44.38776	640.88123	33.1	3.7	29.4	26.8	15.66667	26.8	11.1	1455	174	76	23.61555	467	263	467	359	51	2.518539529	0.491889185	1.953325094	-0.165637919	-0.591101887	0.87760623	0.399329588	0.829442668	-0.113757602	-0.895429104	Liver_only	Liver_only	Liver_only	0	0	0
https://arctos.database.museum/guid/MSB:Herp:104588	Rana clamitans	Ranidae	MSB:Herp:104588	LNB 2278	unknown	unknown	2021	5	OK	McCurtain	Dead on E2065	34.02023	-94.7971	16.525	13.75	38.30083	820.69952	34	-1.9	35.9	16.16667	6.13333	26.4	6.13333	1262	159	68	22.91016	399	257	271	257	125	0.350570581	1.809288064	0.168041571	0.558805846	-0.186847142	0.12215926	1.468831351	0.071355684	0.38377935	-0.29174045	Liver_toe	NA	NA	0	NA	NA
https://arctos.database.museum/guid/MSB:Herp:104602	Rana clamitans	Ranidae	MSB:Herp:104602	LNB 2292	unknown	unknown	2021	5	OK	McCurtain	Alive on E2080	33.9972	-94.82629	16.51667	13.66667	38.06871	820.2005	34	-1.9	35.9	16.13333	6.16667	26.4	6.16667	1257	157	67	22.57697	395	256	271	256	138	0.342592356	1.755081636	0.105971603	0.585375557	-0.115829417	0.119379181	1.424825036	0.044998843	0.402027024	-0.295874984	Liver_toe	NA	NA	0	NA	NA
https://arctos.database.museum/guid/MSB:Herp:104626	Rana clamitans	Ranidae	MSB:Herp:104626	LNB 2316	unknown	juvenile	2021	5	OK	Le Flore	Alive on E1200	35.27445	-94.53952	16.09583	13.44167	36.13351	869.46289	34.3	-2.9	37.2	15.98333	5.03333	26.56667	5.03333	1185	144	61	24.01501	363	218	262	218	140	-0.018158859	1.698786735	-0.722727522	0.468907918	-0.104903613	-0.006327607	1.379123239	-0.306892614	0.322038822	-0.066572611	Liver_toe	NA	NA	1	NA	NA
https://arctos.database.museum/guid/MSB:Herp:105855	Rana catesbeiana	Ranidae	MSB:Herp:105855	LNB 2537	female	adult	2022	5	AR	Washington	Bobb Kidd Lake Rd	35.969745	-94.350886	14.5125	12.39167	34.32595	859.67786	32.2	-3.9	36.1	18.81667	3.6	24.9	3.6	1192	140	57	24.12452	365	208	284	208	362	-0.598676203	0.452965473	-0.839453139	0.304385509	1.107860622	-0.208613746	0.367730215	-0.356457946	0.209047335	0.058252438	Liver_toe	NA	NA	0	NA	NA
https://arctos.database.museum/guid/MSB:Herp:105884	Rana catesbeiana	Ranidae	MSB:Herp:105884	LNB 2566	unknown	adult	2022	5	MO	Franklin	Schoeneberg Rd	38.51003	-91.253192	12.525	12.83333	32.99057	957.96307	31.7	-7.2	38.9	17.63333	0.16667	24	0.16667	1005	116	46	22.92481	310	171	274	171	232	-1.72199418	0.816647238	-2.070372933	0.421427761	0.397683368	-0.60004332	0.662977383	-0.879144826	0.289430173	0.514305191	Liver_toe	NA	NA	0	NA	NA
https://arctos.database.museum/guid/MSB:Herp:105894	Rana catesbeiana	Ranidae	MSB:Herp:105894	LNB 2576	female	adult	2022	5	MO	Franklin	Lions Lake	38.561254	-91.033103	12.87083	12.975	33.01527	971.35907	32.2	-7.1	39.3	18.18333	0.35	24.46667	0.35	982	112	47	21.97191	300	169	267	169	171	-1.607371786	0.975202279	-2.185836843	0.559941029	0.064446348	-0.560102185	0.791696861	-0.928174398	0.384558977	0.523501343	Liver_toe	NA	NA	0	NA	NA
https://arctos.database.museum/guid/MSB:Herp:105929	Rana clamitans	Ranidae	MSB:Herp:105929	LNB 2611	unknown	adult	2022	5	KY	Metcalfe	Flooded ditch off KY-533	36.980112	-85.548811	13.57083	12.45833	36.00674	837.51923	30.8	-3.8	34.6	21.7	19.5	23.63333	2.86667	1341	129	79	13.44612	374	284	346	333	261	-0.240290269	0.213074007	0.886466736	1.492445309	0.556107524	-0.08373116	0.172979521	0.376421384	1.024988724	0.239641791	Liver_toe	NA	NA	0	NA	NA
https://arctos.database.museum/guid/MSB:Herp:106182	Rana pipiens	Ranidae	MSB:Herp:106182	DLFW 266	unknown	adult	2022	6	ME	Penobscot	On road - 221 (Hudson Rd)	45.012708	-68.89364	6.1125	11.925	28.94418	1031.73755	26.3	-14.9	41.2	1.53333	-5.9	18.53333	-7.08333	1053	104	68	11.492	291	221	273	244	56	-5.073779525	0.396569532	-1.118182591	1.758372269	-0.563787377	-1.768001046	0.321946391	-0.474815152	1.207623313	1.681719166	Liver_toe	NA	NA	0	NA	NA
https://arctos.database.museum/guid/MSB:Herp:106204	Rana pipiens	Ranidae	MSB:Herp:106204	DLFW 288	unknown	adult	2022	7	ME	Aroostook	near shore of Aroostook River boat launch	46.776032	-68.155339	3.75417	11.975	27.15419	1143.85205	25	-19.1	44.1	16.18333	-4.55	17.25	-11.1	935	100	50	18.86059	284	175	282	195	146	-5.881866551	-0.522697907	-2.155611872	0.926905671	-0.072126201	-2.049585751	-0.424340982	-0.915339934	0.636584708	1.998285522	Liver_toe	NA	NA	0	NA	NA
https://arctos.database.museum/guid/MSB:Herp:106206	Rana pipiens	Ranidae	MSB:Herp:106206	DLFW 290	male	adult	2022	7	ME	Aroostook	On road - Parsons Rd	46.763919	-68.143562	3.79583	11.94167	27.14015	1140.96338	25	-19	44	16.21667	-4.5	17.26667	-11	928	100	49	19.49272	284	172	281	192	136	-5.855348058	-0.550562985	-2.220800044	0.870198345	-0.126755221	-2.040345159	-0.446962642	-0.943020862	0.59763898	1.996110897	Liver_toe	NA	NA	0	NA	NA
https://arctos.database.museum/guid/MSB:Herp:106208	Rana pipiens	Ranidae	MSB:Herp:106208	DLFW 292	unknown	adult	2022	7	ME	Aroostook	On road - Conant Rd	46.684262	-67.898408	3.74167	11.4	26.57343	1126.8739	24.7	-18.2	42.9	16.06667	-4.53333	17.15	-10.76667	964	102	51	19.17928	295	179	292	200	201	-5.795847778	-0.983342849	-1.972458474	0.86323432	0.228333407	-2.019611788	-0.798305607	-0.837567297	0.592856193	1.98181022	Liver_toe	NA	NA	0	NA	NA
https://arctos.database.museum/guid/MSB:Herp:106249	Rana pipiens	Ranidae	MSB:Herp:106249	DLFW 333	unknown	adult	2022	7	NY	Saintawrence	On road - Hwy 68 - dead	44.606995	-75.208091	6.34583	11.15833	26.88755	1086.20361	26.6	-14.9	41.5	18.13333	-6.48333	19.21667	-7.7	933	103	51	20.10805	291	171	269	182	115	-4.731992707	-1.048954672	-2.213258601	0.837625109	-0.241476162	-1.648902562	-0.851571145	-0.939818531	0.575268177	1.608882248	Liver_toe	NA	NA	0	NA	NA
https://arctos.database.museum/guid/MSB:Herp:106264	Rana pipiens	Ranidae	MSB:Herp:106264	DLFW 348	male	adult	2022	7	NY	Tompkins	On road - Mohawk Rd	42.494836	-76.451279	7.90417	10.75833	29.39435	949.36694	26.6	-10	36.6	19.33333	-3.23333	19.33333	-4.06667	953	99	55	18.42505	276	177	276	181	342	-3.460102904	-1.577587146	-2.132068967	1.051679703	0.998602583	-1.205701889	-1.280729976	-0.905342883	0.722277614	1.229690177	Liver_toe	NA	NA	0	NA	NA
https://arctos.database.museum/guid/MSB:Herp:106267	Rana pipiens	Ranidae	MSB:Herp:106267	DLFW 351	unknown	juvenile	2022	7	NY	Tompkins	On road - Neimi Rd - dead	42.501464	-76.440552	7.81667	10.7	29.31507	948.05621	26.5	-10	36.5	18.38333	-3.31667	19.21667	-4.15	959	100	55	18.1742	277	179	276	183	346	-3.517298685	-1.578338294	-2.089898415	1.062444794	1.020454191	-1.225632238	-1.28133978	-0.887435954	0.729670915	1.23088009	Liver_toe	NA	NA	0	NA	NA
https://arctos.database.museum/guid/MSB:Herp:106270	Rana pipiens	Ranidae	MSB:Herp:106270	DLFW 354	unknown	juvenile	2022	7	NY	Tompkins	On road - Neimi Rd	42.501464	-76.440552	7.81667	10.7	29.31507	948.05621	26.5	-10	36.5	18.38333	-3.31667	19.21667	-4.15	959	100	55	18.1742	277	179	276	183	346	-3.517298685	-1.578338294	-2.089898415	1.062444794	1.020454191	-1.225632238	-1.28133978	-0.887435954	0.729670915	1.23088009	Liver_toe	NA	NA	0	NA	NA
https://arctos.database.museum/guid/MSB:Herp:106271	Rana pipiens	Ranidae	MSB:Herp:106271	DLFW 355	unknown	juvenile	2022	7	NY	Tompkins	On road - Neimi Rd	42.501464	-76.440552	7.81667	10.7	29.31507	948.05621	26.5	-10	36.5	18.38333	-3.31667	19.21667	-4.15	959	100	55	18.1742	277	179	276	183	346	-3.517298685	-1.578338294	-2.089898415	1.062444794	1.020454191	-1.225632238	-1.28133978	-0.887435954	0.729670915	1.23088009	Liver_toe	NA	NA	0	NA	NA
https://arctos.database.museum/guid/MSB:Herp:106272	Rana pipiens	Ranidae	MSB:Herp:106272	DLFW 356	unknown	juvenile	2022	7	NY	Tompkins	On road - Neimi Rd	42.501464	-76.440552	7.81667	10.7	29.31507	948.05621	26.5	-10	36.5	18.38333	-3.31667	19.21667	-4.15	959	100	55	18.1742	277	179	276	183	346	-3.517298685	-1.578338294	-2.089898415	1.062444794	1.020454191	-1.225632238	-1.28133978	-0.887435954	0.729670915	1.23088009	Liver_toe	NA	NA	0	NA	NA
https://arctos.database.museum/guid/MSB:Herp:107513	Pseudacris crucifer	Hylidae	MSB:Herp:107513	CXM 424	male	adult	2023	3	TX	Anderson	Gus Engeling Wildlife Management Area	31.937053	-95.883242	18.57917	12.70833	38.27811	749.96503	34.8	1.6	33.2	22.21667	27.2	27.51667	9.03333	1034	120	54	22.52263	312	201	202	234	89	2.052575017	0.988201227	-1.649706771	0.9959996	-0.383511613	0.715236986	0.802249776	-0.700516873	0.684037367	-0.665729435	Liver_toe	Liver_toe	NA	1	0	NA
https://arctos.database.museum/guid/MSB:Herp:107519	Anaxyrus americanus	Bufonidae	MSB:Herp:107519	CXM 430	male	adult	2023	3	TX	Anderson	Gus Engeling Wildlife Management Area	31.935101	-95.885273	18.57917	12.69167	38.22791	749.51337	34.8	1.6	33.2	22.2	27.18333	27.5	9.03333	1035	120	54	22.56626	313	201	202	234	100	2.04851329	0.976821161	-1.645251063	0.990757952	-0.323419691	0.713821644	0.793011115	-0.69862484	0.680437483	-0.666079874	Liver_toe	NA	NA	0	NA	NA
https://arctos.database.museum/guid/MSB:Herp:107522	Anaxyrus fowleri	Bufonidae	MSB:Herp:107522	CXM 433	male	adult	2023	3	TX	Anderson	Gus Engeling Wildlife Management Area	31.921142	-95.891884	18.59583	12.70833	38.27811	748.31158	34.8	1.6	33.2	22.2	27.2	27.51667	9.08333	1036	120	54	22.41327	312	202	203	234	103	2.058453221	0.988228918	-1.63719383	1.001328844	-0.307030985	0.717285296	0.802272256	-0.695203488	0.687697411	-0.668585908	Liver_toe	Liver_toe	NA	0	0	NA
https://arctos.database.museum/guid/MSB:Herp:107540	Pseudacris crucifer	Hylidae	MSB:Herp:107540	LNB 2838	male	adult	2023	3	LA	Claiborne	off Corney Lake Rd, Kisatchie National Forest	32.899066	-92.74705	17.47083	12.95833	39.14904	768.43243	33.6	0.5	33.1	17.4	22.93333	26.75	7.76667	1322	138	83	13.76493	374	279	283	353	51	1.409044657	1.251398944	0.866313038	1.690548339	-0.591101887	0.490993433	1.015921145	0.367863496	1.161042871	-0.493020988	Liver_toe	NA	NA	0	NA	NA
https://arctos.database.museum/guid/MSB:Herp:107541	Pseudacris crucifer	Hylidae	MSB:Herp:107541	LNB 2839	male	adult	2023	3	LA	Claiborne	off Corney Lake Rd, Kisatchie National Forest	32.898787	-92.746765	17.47083	12.95833	39.14904	768.43243	33.6	0.5	33.1	17.4	22.93333	26.75	7.76667	1322	138	83	13.76493	374	279	283	353	51	1.409044657	1.251398944	0.866313038	1.690548339	-0.591101887	0.490993433	1.015921145	0.367863496	1.161042871	-0.493071076	Liver_toe	NA	NA	0	NA	NA
https://arctos.database.museum/guid/MSB:Herp:107542	Pseudacris crucifer	Hylidae	MSB:Herp:107542	LNB 2840	male	adult	2023	3	LA	Claiborne	off Corney Lake Rd, Kisatchie National Forest	32.898787	-92.746765	17.47083	12.95833	39.14904	768.43243	33.6	0.5	33.1	17.4	22.93333	26.75	7.76667	1322	138	83	13.76493	374	279	283	353	51	1.409044657	1.251398944	0.866313038	1.690548339	-0.591101887	0.490993433	1.015921145	0.367863496	1.161042871	-0.493071076	Liver_toe	NA	NA	1	NA	NA
https://arctos.database.museum/guid/MSB:Herp:107842	Pseudacris crucifer	Hylidae	MSB:Herp:107842	LNB 3104	unknown	juvenile	2023	4	GA	Irwin	Alapaha River Wildlife Management Area	31.51631	-83.347202	18.6875	12.29167	41.95108	658.70093	32.8	3.5	29.3	26.46667	19.4	26.46667	10.26667	1196	126	60	22.3749	361	219	361	319	106	2.32908124	-0.017138979	-0.189210309	0.564086592	-0.290642279	0.8115879	-0.013913909	-0.08034459	0.387406087	-0.741264662	Liver_toe	NA	NA	0	NA	NA
https://arctos.database.museum/guid/MSB:Herp:107885	Anaxyrus fowleri	Bufonidae	MSB:Herp:107885	LNB 3145	female	adult	2023	4	AL	Winston	Brushy Creek Lake, Bankhead National Forest	34.296652	-87.27348	15.28333	12.8	38.78788	774.38635	31.7	-1.3	33	7.16667	20.81667	24.63333	5.5	1476	166	88	18.63267	430	287	314	414	220	0.274752955	1.451080159	1.938699544	1.149469765	0.332128544	0.095739972	1.178028017	0.823232204	0.789438341	-0.242114911	Liver_toe	NA	NA	0	NA	NA
https://arctos.database.museum/guid/MSB:Herp:107886	Anaxyrus fowleri	Bufonidae	MSB:Herp:107886	LNB 3146	male	adult	2023	4	AL	Winston	Brushy Creek Lake, Bankhead National Forest	34.296569	-87.272955	15.28333	12.8	38.78788	774.38635	31.7	-1.3	33	7.16667	20.81667	24.63333	5.5	1476	166	88	18.63267	430	287	314	414	220	0.274752955	1.451080159	1.938699544	1.149469765	0.332128544	0.095739972	1.178028017	0.823232204	0.789438341	-0.242129811	Liver_toe	NA	NA	0	NA	NA
https://arctos.database.museum/guid/MSB:Herp:107898	Pseudacris crucifer	Hylidae	MSB:Herp:107898	LNB 3158	male	adult	2023	4	AL	Lawrence	County Road 70, Bankhead National Forest	34.36742	-87.320984	15.075	12.45	38.30769	766.19928	31.2	-1.3	32.5	14.95	20.58333	24.3	5.33333	1497	168	90	18.5016	437	292	317	417	299	0.398546783	0.638337532	2.095539318	1.157100404	0.763697799	0.138876971	0.518220508	0.889831257	0.794678948	-0.22941006	Liver_toe	NA	NA	0	NA	NA
https://arctos.database.museum/guid/MSB:Herp:107911	Anaxyrus fowleri	Bufonidae	MSB:Herp:107911	LNB 3171	unknown	juvenile	2023	4	AL	Hale	Oakmulgee Ranger District, Talladega National Forest	32.87895	-87.442604	17.01667	12.85	40.15625	739.65698	32.7	0.7	32	9.28333	22.33333	25.93333	7.7	1440	155	83	17.36789	437	283	337	408	97	1.1165802	1.506924623	1.760198603	1.107583867	-0.339808397	0.389081739	1.223364136	0.747435146	0.760671744	-0.496632377	Liver_toe	NA	NA	0	NA	NA
https://arctos.database.museum/guid/MSB:Herp:107912	Anaxyrus fowleri	Bufonidae	MSB:Herp:107912	LNB 3172	female	adult	2023	4	AL	Hale	Oakmulgee Ranger District, Talladega National Forest	32.906057	-87.44233	16.925	12.8	40	738.56897	32.6	0.6	32	9.2	22.23333	25.83333	7.61667	1444	155	84	17.00838	435	284	339	407	115	1.070347859	1.46018928	1.788201817	1.139329522	-0.241476162	0.372971692	1.18542306	0.759326182	0.782474176	-0.491765906	Liver_toe	NA	NA	0	NA	NA
https://arctos.database.museum/guid/MSB:Herp:107913	Anaxyrus fowleri	Bufonidae	MSB:Herp:107913	LNB 3173	male	adult	2023	4	AL	Hale	Payne Lake, Oakmulgee Ranger District, Talladega National Forest	32.881555	-87.446427	17.01667	12.85	40.15625	739.65698	32.7	0.7	32	9.28333	22.33333	25.93333	7.7	1440	155	83	17.36789	437	283	337	408	97	1.1165802	1.506924623	1.760198603	1.107583867	-0.339808397	0.389081739	1.223364136	0.747435146	0.760671744	-0.496164706	Liver_toe	NA	NA	0	NA	NA
https://arctos.database.museum/guid/MSB:Herp:108118	Pseudacris crucifer	Hylidae	MSB:Herp:108118	CXM 592	unknown	juvenile	2023	5	SC	Newberry	Molly's Rock Picnic Area, Sumter National Forest	34.388418	-81.542693	16.15833	13.76667	40.72979	763.776	33.1	-0.7	33.8	8.15	11.46667	25.5	6.61667	1192	123	76	14.63783	342	263	321	308	121	0.471574177	2.164143221	0.153340251	1.510500453	-0.20869875	0.164323979	1.756912829	0.065113046	1.037388722	-0.225640327	Liver_toe	NA	NA	0	NA	NA
https://arctos.database.museum/guid/MSB:Herp:108148	Anaxyrus fowleri	Bufonidae	MSB:Herp:108148	CXM 622	male	adult	2023	5	MS	Lafayette	North Cypress Lake Access Rd, Holly Springs National Forest	34.410639	-89.333238	15.775	12.81667	38.03165	796.01135	32.4	-1.3	33.7	15.68333	21.36667	25.38333	5.65	1468	156	83	19.86775	441	270	306	395	132	0.611789968	1.073038578	1.587572325	1.00329857	-0.148606828	0.213183347	0.871123143	0.674132652	0.689050189	-0.221651032	Liver_toe	Liver_toe	NA	0	0	NA
https://arctos.database.museum/guid/MSB:Herp:108149	Anaxyrus fowleri	Bufonidae	MSB:Herp:108149	CXM 623	male	adult	2023	5	MS	Lafayette	North Cypress Lake Access Rd, Holly Springs National Forest	34.408307	-89.330857	15.77917	12.80833	38.00692	796.00555	32.4	-1.3	33.7	15.7	21.36667	25.38333	5.65	1470	156	83	19.8204	442	271	306	395	131	0.611479023	1.066329551	1.599898284	1.005984917	-0.15406973	0.213074996	0.865676564	0.679366638	0.690895131	-0.222069691	Liver_toe	Liver_toe	NA	0	0	NA
https://arctos.database.museum/guid/MSB:Herp:108337	Anaxyrus fowleri	Bufonidae	MSB:Herp:108337	LNB 3329	unknown	adult	2023	5	VA	Caroline	Mattaponi Wildlife Management Area	38.067355	-77.385786	13.70833	12.61667	36.04762	839.5882	31.2	-3.8	35	23.26667	3.13333	23.91667	3.13333	1065	103	74	9.49158	294	242	293	242	39	-0.596572826	0.129072439	-0.806962943	1.938730887	-0.656656711	-0.207880807	0.104784666	-0.342661597	1.331490868	0.434832552	Liver_toe	NA	NA	0	NA	NA
https://arctos.database.museum/guid/MSB:Herp:108348	Pseudacris crucifer	Hylidae	MSB:Herp:108348	LNB 3340	unknown	adult	2023	5	VA	Caroline	Paige Rd	38.059912	-77.385761	13.72083	12.64167	36.11905	839.68732	31.2	-3.8	35	23.28333	3.13333	23.91667	3.13333	1066	103	74	9.58567	294	242	293	242	39	-0.592404936	0.145053561	-0.806401053	1.934437812	-0.656656711	-0.206428471	0.117758594	-0.342423001	1.328542449	0.433496324	Liver_toe	NA	NA	0	NA	NA
https://arctos.database.museum/guid/MSB:Herp:105893	Rana catesbeiana	Ranidae	MSB:Herp:105893	LNB 2575	male	adult	2022	5	MO	Franklin	Lions Lake	38.561254	-91.033103	12.87083	12.975	33.01527	971.35907	32.2	-7.1	39.3	18.18333	0.35	24.46667	0.35	982	112	47	21.97191	300	169	267	169	171	-1.607371786	0.975202279	-2.185836843	0.559941029	0.064446348	-0.560102185	0.791696861	-0.928174398	0.384558977	0.523501343	Liver_toe	NA	NA	0	NA	NA
https://arctos.database.museum/guid/MSB:Herp:105917	Rana clamitans	Ranidae	MSB:Herp:105917	LNB 2599	unknown	adult	2022	5	KY	McCracken	Dead on Bryant Ford Rd	36.956988	-88.488689	14.26667	12.21667	33.93518	888.94043	32.1	-3.9	36	14.15	20.46667	24.95	2.85	1292	127	84	14.55741	376	271	300	319	105	-0.364784912	0.797756865	0.618899059	1.603920683	-0.296105181	-0.127112363	0.647641643	0.262803815	1.101548314	0.235490381	Liver_toe	NA	NA	1	NA	NA
https://arctos.database.museum/guid/MSB:Herp:105928	Rana clamitans	Ranidae	MSB:Herp:105928	LNB 2610	female	adult	2022	5	KY	Metcalfe	Alive on Knobick Rd (KY-1243)	37.013133	-85.641014	13.54167	12.46667	35.82375	842.67114	30.9	-3.9	34.8	21.75	19.48333	23.68333	2.78333	1342	130	78	13.9969	377	282	347	332	261	-0.262460751	0.236198145	0.871992017	1.421607305	0.556107524	-0.091456651	0.191752351	0.370274967	0.976338261	0.245569991	Liver_toe	NA	NA	1	NA	NA
https://arctos.database.museum/guid/MSB:Herp:104548	Anaxyrus woodhousii	Bufonidae	MSB:Herp:104548	LNB 2238	male	adult	2021	5	NM	Union	Alive on Lake Rd (NM-370)	36.49094	-103.20838	11.82083	16.125	42.10183	829.55206	31.4	-6.9	38.3	22.26667	1.83333	22.26667	1.83333	391	71	7	70.84617	192	22	192	22	1525	-1.068954093	2.549346352	-6.574408158	-2.10218842	7.461215603	-0.372486023	2.069631653	-2.791698454	-1.443751013	0.15182163	Liver_toe	Liver_toe	Liver_toe	0	0	0
https://arctos.database.museum/guid/MSB:Herp:104565	Hyla chrysoscelis-versicolor complex	Hylidae	MSB:Herp:104565	LNB 2255	male	adult	2021	5	OK	Choctaw	Calling from trees above flooded roadside Just off N4300 Rd	33.98649	-95.3823	16.8375	13.175	36.69916	826.61176	34.4	-1.5	35.9	20.88333	6.33333	26.78333	6.33333	1186	150	59	24.77196	361	234	255	234	128	0.543231106	1.195782156	-0.590926116	0.47530096	-0.170458436	0.189293437	0.97076986	-0.250925632	0.326429466	-0.297797731	Liver_toe	Liver_toe	Liver_toe	0	0	0
https://arctos.database.museum/guid/MSB:Herp:104566	Hyla chrysoscelis-versicolor complex	Hylidae	MSB:Herp:104566	LNB 2256	male	adult	2021	5	OK	Choctaw	Calling from trees above flooded roadside Just off N4300 Rd	33.98649	-95.3823	16.8375	13.175	36.69916	826.61176	34.4	-1.5	35.9	20.88333	6.33333	26.78333	6.33333	1186	150	59	24.77196	361	234	255	234	128	0.543231106	1.195782156	-0.590926116	0.47530096	-0.170458436	0.189293437	0.97076986	-0.250925632	0.326429466	-0.297797731	Liver_toe	Liver_toe	Liver_toe	0	0	0
https://arctos.database.museum/guid/MSB:Herp:104568	Hyla chrysoscelis-versicolor complex	Hylidae	MSB:Herp:104568	LNB 2258	male	adult	2021	5	OK	Choctaw	Calling from trees above flooded roadside Just off N4300 Rd	33.98649	-95.3823	16.8375	13.175	36.69916	826.61176	34.4	-1.5	35.9	20.88333	6.33333	26.78333	6.33333	1186	150	59	24.77196	361	234	255	234	128	0.543231106	1.195782156	-0.590926116	0.47530096	-0.170458436	0.189293437	0.97076986	-0.250925632	0.326429466	-0.297797731	Liver_toe	Liver_toe	Liver_toe	0	0	0
https://arctos.database.museum/guid/MSB:Herp:104569	Hyla chrysoscelis-versicolor complex	Hylidae	MSB:Herp:104569	LNB 2259	male	adult	2021	5	OK	Choctaw	Calling from trees above flooded roadside Just off N4300 Rd	33.98649	-95.3823	16.8375	13.175	36.69916	826.61176	34.4	-1.5	35.9	20.88333	6.33333	26.78333	6.33333	1186	150	59	24.77196	361	234	255	234	128	0.543231106	1.195782156	-0.590926116	0.47530096	-0.170458436	0.189293437	0.97076986	-0.250925632	0.326429466	-0.297797731	Liver_toe	Liver_toe	Liver_toe	0	0	0
https://arctos.database.museum/guid/MSB:Herp:104570	Anaxyrus woodhousii	Bufonidae	MSB:Herp:104570	LNB 2260	female	adult	2021	5	OK	Choctaw	Alive on N4300 Rd	34.00087	-95.38229	16.77917	13.025	36.38268	826.67859	34.3	-1.5	35.8	20.78333	6.25	26.7	6.25	1186	150	59	24.95538	361	234	253	234	127	0.502924066	1.082844941	-0.598672294	0.473809647	-0.175921338	0.175248111	0.879084226	-0.254214901	0.325405255	-0.295216116	Liver_toe	Liver_toe	Liver_toe	0	0	0
https://arctos.database.museum/guid/MSB:Herp:104571	Anaxyrus americanus	Bufonidae	MSB:Herp:104571	LNB 2261	male	adult	2021	5	OK	Choctaw	Calling from tiny puddle above lake and boat ramp	34.00917	-95.38058	16.74583	12.95833	36.29785	825.42401	34.2	-1.5	35.7	20.73333	6.21667	26.63333	6.21667	1190	151	59	25.17648	364	234	254	234	129	0.483357044	1.023316592	-0.573016143	0.441503037	-0.164995534	0.168429817	0.830757425	-0.2433205	0.303217567	-0.293726032	Liver_toe	Liver_toe	Liver_toe	0	0	0
https://arctos.database.museum/guid/MSB:Herp:104575	Rana catesbeiana	Ranidae	MSB:Herp:104575	LNB 2265	unknown	unknown	2021	5	OK	Choctaw	In puddle above lake and boat ramp	34.00917	-95.38058	16.74583	12.95833	36.29785	825.42401	34.2	-1.5	35.7	20.73333	6.21667	26.63333	6.21667	1190	151	59	25.17648	364	234	254	234	129	0.483357044	1.023316592	-0.573016143	0.441503037	-0.164995534	0.168429817	0.830757425	-0.2433205	0.303217567	-0.293726032	Liver_toe	Liver_toe	Liver_toe	1	0	0
https://arctos.database.museum/guid/MSB:Herp:104578	Rana catesbeiana	Ranidae	MSB:Herp:104578	LNB 2268	unknown	unknown	2021	5	OK	McCurtain	Alive on N4620	34.00083	-94.82665	16.47917	13.64167	38.10521	819.07227	33.9	-1.9	35.8	16.11667	6.11667	26.33333	6.11667	1257	157	67	22.60576	395	257	270	257	146	0.327421625	1.721701193	0.111987642	0.593274065	-0.072126201	0.114092813	1.397725846	0.04755344	0.407451599	-0.295223297	Liver_toe	Liver_toe	Liver_toe	0	0	0
https://arctos.database.museum/guid/MSB:Herp:104580	Hyla chrysoscelis-versicolor complex	Hylidae	MSB:Herp:104580	LNB 2270	male	adult	2021	5	OK	McCurtain	Dead on Choctaw St.	34.02522	-94.75835	16.5	13.76667	38.13481	826.31165	34.1	-2	36.1	16.13333	6.05	26.43333	6.05	1276	161	68	22.98785	404	259	275	259	137	0.322513146	1.842008449	0.253061916	0.518790777	-0.121292319	0.112382412	1.495394688	0.107457971	0.35629761	-0.290844605	Liver_toe	Liver_toe	Liver_toe	0	0	0
https://arctos.database.museum/guid/MSB:Herp:104581	Hyla chrysoscelis-versicolor complex	Hylidae	MSB:Herp:104581	LNB 2271	female	adult	2021	5	OK	McCurtain	Dead on Choctaw St.	34.02522	-94.75835	16.5	13.76667	38.13481	826.31165	34.1	-2	36.1	16.13333	6.05	26.43333	6.05	1276	161	68	22.98785	404	259	275	259	137	0.322513146	1.842008449	0.253061916	0.518790777	-0.121292319	0.112382412	1.495394688	0.107457971	0.35629761	-0.290844605	Liver_toe	Liver_toe	Liver_toe	0	0	0
https://arctos.database.museum/guid/MSB:Herp:104584	Rana catesbeiana	Ranidae	MSB:Herp:104584	LNB 2274	unknown	unknown	2021	5	OK	McCurtain	Dead on D4633	34.0084	-94.79056	16.55417	13.75833	38.21759	822.62457	34.1	-1.9	36	16.18333	6.15	26.45	6.15	1260	158	68	22.67365	398	257	271	257	123	0.357537653	1.830960594	0.155279583	0.581875656	-0.197772946	0.124586995	1.486425726	0.065936547	0.399623345	-0.293864269	Liver_toe	Liver_toe	Liver_toe	0	0	1
https://arctos.database.museum/guid/MSB:Herp:104585	Anaxyrus americanus	Bufonidae	MSB:Herp:104585	LNB 2275	female	adult	2021	5	OK	McCurtain	Dead on E2080	33.99723	-94.81046	16.5375	13.69167	38.13835	820.72064	34	-1.9	35.9	16.16667	6.16667	26.41667	6.16667	1256	157	67	22.52696	395	256	271	256	132	0.348690281	1.770857735	0.104968677	0.58765431	-0.148606828	0.121504054	1.437632521	0.044572969	0.403592037	-0.295869599	Liver_toe	Liver_toe	Liver_toe	0	0	0
https://arctos.database.museum/guid/MSB:Herp:104587	Rana sphenocephala	Ranidae	MSB:Herp:104587	LNB 2277	unknown	unknown	2021	5	OK	McCurtain	Dead on E2065	34.02054	-94.80103	16.45417	13.70833	38.18477	820.1897	33.9	-2	35.9	16.1	6.06667	26.31667	6.06667	1265	159	68	22.78819	399	257	272	257	145	0.310479276	1.769012615	0.176727303	0.560953948	-0.077589103	0.108189109	1.4361346	0.075043917	0.385254634	-0.291684797	Liver_toe	Liver_toe	Liver_toe	0	0	0
https://arctos.database.museum/guid/MSB:Herp:104591	Rana sphenocephala	Ranidae	MSB:Herp:104591	LNB 2281	unknown	unknown	2021	5	OK	McCurtain	Alive on N4650	34.01883	-94.77444	16.49167	13.71667	38.10185	823.92859	34	-2	36	16.11667	6.06667	26.4	6.06667	1273	160	68	22.76851	402	259	275	259	142	0.317039641	1.792896986	0.235235895	0.54432386	-0.093977809	0.110475123	1.45552461	0.099888487	0.373833343	-0.29199179	Liver_toe	Liver_toe	Liver_toe	1	0	0
https://arctos.database.museum/guid/MSB:Herp:104592	Rana sphenocephala	Ranidae	MSB:Herp:104592	LNB 2282	unknown	unknown	2021	5	OK	McCurtain	Alive on Gamble Dr	34.02208	-94.7466	16.50833	13.75	38.19444	826.84186	34	-2	36	16.16667	6.05	26.45	6.05	1278	161	69	22.76695	404	260	277	260	144	0.322294252	1.815728615	0.291055436	0.541690349	-0.083052005	0.112306136	1.474059973	0.123591203	0.372024688	-0.291408323	Liver_toe	Liver_toe	Liver_toe	1	0	0
https://arctos.database.museum/guid/MSB:Herp:104593	Rana sphenocephala	Ranidae	MSB:Herp:104593	LNB 2283	unknown	unknown	2021	5	OK	McCurtain	Alive on E2070	34.01167	-94.76994	16.54167	13.76667	38.13481	824.58209	34.1	-2	36.1	16.16667	6.11667	26.45	6.11667	1265	159	68	22.75293	399	258	273	258	131	0.336015156	1.840192764	0.18929518	0.564888923	-0.15406973	0.117087301	1.493920663	0.080380629	0.387957115	-0.293277212	Liver_toe	Liver_toe	Liver_toe	1	1	0
https://arctos.database.museum/guid/MSB:Herp:104594	Rana sphenocephala	Ranidae	MSB:Herp:104594	LNB 2284	unknown	unknown	2021	5	OK	McCurtain	Alive on Gamble Dr	34.02208	-94.7466	16.50833	13.75	38.19444	826.84186	34	-2	36	16.16667	6.05	26.45	6.05	1278	161	69	22.76695	404	260	277	260	144	0.322294252	1.815728615	0.291055436	0.541690349	-0.083052005	0.112306136	1.474059973	0.123591203	0.372024688	-0.291408323	Liver_toe	Liver_toe	Liver_toe	1	0	0
https://arctos.database.museum/guid/MSB:Herp:104595	Rana sphenocephala	Ranidae	MSB:Herp:104595	LNB 2285	male	adult	2021	5	OK	McCurtain	Alive on Airport Rd (E2065)	34.01901	-94.77429	16.49167	13.71667	38.10185	823.92859	34	-2	36	16.11667	6.06667	26.4	6.06667	1273	160	68	22.76851	402	259	275	259	142	0.317039641	1.792896986	0.235235895	0.54432386	-0.093977809	0.110475123	1.45552461	0.099888487	0.373833343	-0.291959475	Liver_toe	Liver_toe	Liver_toe	1	0	0
https://arctos.database.museum/guid/MSB:Herp:104596	Rana sphenocephala	Ranidae	MSB:Herp:104596	LNB 2286	unknown	juvenile	2021	5	OK	McCurtain	Alive on D4633	34.01437	-94.78999	16.55417	13.75833	38.21759	822.62457	34.1	-1.9	36	16.18333	6.15	26.45	6.15	1260	158	68	22.67365	398	257	271	257	123	0.357537653	1.830960594	0.155279583	0.581875656	-0.197772946	0.124586995	1.486425726	0.065936547	0.399623345	-0.292792486	Liver_toe	Liver_toe	Liver_toe	0	0	0
https://arctos.database.museum/guid/MSB:Herp:104597	Rana sphenocephala	Ranidae	MSB:Herp:104597	LNB 2287	unknown	unknown	2021	5	OK	McCurtain	Alive on D2065	34.02401	-94.76473	16.5375	13.775	38.15789	826.22119	34.1	-2	36.1	16.16667	6.08333	26.46667	6.08333	1273	160	68	22.81373	402	259	275	259	134	0.333062136	1.847114148	0.234783453	0.542257443	-0.137681025	0.116058296	1.499539639	0.099696366	0.372414159	-0.291061834	Liver_toe	Liver_toe	Liver_toe	1	0	0
https://arctos.database.museum/guid/MSB:Herp:104598	Rana catesbeiana	Ranidae	MSB:Herp:104598	LNB 2288	unknown	unknown	2021	5	OK	McCurtain	Alive on E2070	34.0117	-94.76263	16.54583	13.775	38.15789	825.0412	34.1	-2	36.1	16.16667	6.11667	26.46667	6.11667	1268	159	69	22.36227	398	260	275	260	134	0.338205523	1.846714502	0.236361146	0.604575915	-0.137681025	0.117850552	1.499215195	0.100366304	0.415213537	-0.293271826	Liver_toe	Liver_toe	Liver_toe	0	0	0
https://arctos.database.museum/guid/MSB:Herp:104599	Rana catesbeiana	Ranidae	MSB:Herp:104599	LNB 2289	unknown	unknown	2021	5	OK	McCurtain	Alive on E2070	34.0117	-94.76263	16.54583	13.775	38.15789	825.0412	34.1	-2	36.1	16.16667	6.11667	26.46667	6.11667	1268	159	69	22.36227	398	260	275	260	134	0.338205523	1.846714502	0.236361146	0.604575915	-0.137681025	0.117850552	1.499215195	0.100366304	0.415213537	-0.293271826	Liver_toe	Liver_toe	Liver_toe	1	0	0
https://arctos.database.museum/guid/MSB:Herp:104600	Rana catesbeiana	Ranidae	MSB:Herp:104600	LNB 2290	unknown	unknown	2021	5	OK	McCurtain	Alive on road at intersection of N4660 and D2065	34.02509	-94.75696	16.52083	13.775	38.15789	827.86267	34.1	-2	36.1	16.16667	6.05	26.46667	6.05	1277	161	68	22.92925	404	259	276	259	133	0.326543715	1.847748581	0.258107021	0.518029959	-0.143143926	0.113786897	1.50005469	0.10960028	0.355775092	-0.290867943	Liver_toe	Liver_toe	Liver_toe	0	0	1
https://arctos.database.museum/guid/MSB:Herp:104601	Rana catesbeiana	Ranidae	MSB:Herp:104601	LNB 2291	unknown	unknown	2021	5	OK	McCurtain	Alive on E2070	34.0117	-94.76263	16.54583	13.775	38.15789	825.0412	34.1	-2	36.1	16.16667	6.11667	26.46667	6.11667	1268	159	69	22.36227	398	260	275	260	134	0.338205523	1.846714502	0.236361146	0.604575915	-0.137681025	0.117850552	1.499215195	0.100366304	0.415213537	-0.293271826	Liver_toe	Liver_toe	Liver_toe	1	0	0
https://arctos.database.museum/guid/MSB:Herp:104603	Anaxyrus americanus	Bufonidae	MSB:Herp:104603	LNB 2293	female	adult	2021	5	OK	McCurtain	Alive on E2080	33.99723	-94.81046	16.5375	13.69167	38.13835	820.72064	34	-1.9	35.9	16.16667	6.16667	26.41667	6.16667	1256	157	67	22.52696	395	256	271	256	132	0.348690281	1.770857735	0.104968677	0.58765431	-0.148606828	0.121504054	1.437632521	0.044572969	0.403592037	-0.295869599	Liver_toe	Liver_toe	Liver_toe	0	0	0
https://arctos.database.museum/guid/MSB:Herp:104604	Anaxyrus americanus	Bufonidae	MSB:Herp:104604	LNB 2294	female	adult	2021	5	OK	McCurtain	Alive on E2080	33.99723	-94.81046	16.5375	13.69167	38.13835	820.72064	34	-1.9	35.9	16.16667	6.16667	26.41667	6.16667	1256	157	67	22.52696	395	256	271	256	132	0.348690281	1.770857735	0.104968677	0.58765431	-0.148606828	0.121504054	1.437632521	0.044572969	0.403592037	-0.295869599	Liver_toe	Liver_toe	Liver_toe	0	0	0
https://arctos.database.museum/guid/MSB:Herp:104605	Anaxyrus americanus	Bufonidae	MSB:Herp:104605	LNB 2295	male	adult	2021	5	OK	McCurtain	Alive on N4657	34.01245	-94.75912	16.54583	13.775	38.15789	825.0412	34.1	-2	36.1	16.16667	6.11667	26.46667	6.11667	1268	159	69	22.36227	398	260	275	260	134	0.338205523	1.846714502	0.236361146	0.604575915	-0.137681025	0.117850552	1.499215195	0.100366304	0.415213537	-0.29313718	Liver_toe	Liver_toe	Liver_toe	0	0	0
https://arctos.database.museum/guid/MSB:Herp:104606	Anaxyrus americanus	Bufonidae	MSB:Herp:104606	LNB 2296	unknown	juvenile	2021	5	OK	McCurtain	Alive on N4620	34.0106	-94.82673	16.43333	13.65	38.12849	818.26129	33.9	-1.9	35.8	16.05	6.1	26.28333	6.1	1262	158	67	22.57324	396	257	272	257	156	0.318455141	1.728868272	0.137862247	0.575627341	-0.017497181	0.110968366	1.403544284	0.058540603	0.395332097	-0.293469307	Liver_toe	Liver_toe	Liver_toe	1	0	0
https://arctos.database.museum/guid/MSB:Herp:104607	Anaxyrus americanus	Bufonidae	MSB:Herp:104607	LNB 2297	male	adult	2021	5	OK	McCurtain	Alive on W. Choctaw St.	34.0226	-94.74637	16.50833	13.75	38.19444	826.84186	34	-2	36	16.16667	6.05	26.45	6.05	1278	161	69	22.76695	404	260	277	260	144	0.322294252	1.815728615	0.291055436	0.541690349	-0.083052005	0.112306136	1.474059973	0.123591203	0.372024688	-0.291314969	Liver_toe	Liver_toe	Liver_toe	0	0	0
https://arctos.database.museum/guid/MSB:Herp:104608	Anaxyrus americanus	Bufonidae	MSB:Herp:104608	LNB 2298	female	adult	2021	5	OK	McCurtain	Alive on N4620	34.00367	-94.8267	16.47917	13.64167	38.10521	819.07227	33.9	-1.9	35.8	16.11667	6.11667	26.33333	6.11667	1257	157	67	22.60576	395	257	270	257	146	0.327421625	1.721701193	0.111987642	0.593274065	-0.072126201	0.114092813	1.397725846	0.04755344	0.407451599	-0.294713437	Liver_toe	Liver_toe	Liver_toe	0	0	0
https://arctos.database.museum/guid/MSB:Herp:104612	Hyla cinerea	Hylidae	MSB:Herp:104612	LNB 2302	male	adult	2021	5	OK	McCurtain	Calling from side ofhe road (E2070), surrounded by agricultural fields	34.01166	-94.77151	16.54167	13.76667	38.13481	824.58209	34.1	-2	36.1	16.16667	6.11667	26.45	6.11667	1265	159	68	22.75293	399	258	273	258	131	0.336015156	1.840192764	0.18929518	0.564888923	-0.15406973	0.117087301	1.493920663	0.080380629	0.387957115	-0.293279007	Liver_toe	Liver_toe	Liver_toe	1	0	0
https://arctos.database.museum/guid/MSB:Herp:104613	Hyla cinerea	Hylidae	MSB:Herp:104613	LNB 2303	male	adult	2021	5	OK	McCurtain	Alive on E2070	34.0117	-94.76642	16.54583	13.775	38.15789	825.0412	34.1	-2	36.1	16.16667	6.11667	26.46667	6.11667	1268	159	69	22.36227	398	260	275	260	134	0.338205523	1.846714502	0.236361146	0.604575915	-0.137681025	0.117850552	1.499215195	0.100366304	0.415213537	-0.293271826	Liver_toe	Liver_toe	Liver_toe	1	0	0
https://arctos.database.museum/guid/MSB:Herp:104614	Hyla chrysoscelis-versicolor complex	Hylidae	MSB:Herp:104614	LNB 2304	male	adult	2021	5	OK	McCurtain	Calling from side ofhe road (E2070), surrounded by agricultural fields	34.01166	-94.77151	16.54167	13.76667	38.13481	824.58209	34.1	-2	36.1	16.16667	6.11667	26.45	6.11667	1265	159	68	22.75293	399	258	273	258	131	0.336015156	1.840192764	0.18929518	0.564888923	-0.15406973	0.117087301	1.493920663	0.080380629	0.387957115	-0.293279007	Liver_toe	Liver_toe	Liver_toe	0	0	0
https://arctos.database.museum/guid/MSB:Herp:104615	Hyla chrysoscelis-versicolor complex	Hylidae	MSB:Herp:104615	LNB 2305	female	adult	2021	5	OK	McCurtain	Calling from side ofhe road (E2070), surrounded by agricultural fields	34.01166	-94.77151	16.54167	13.76667	38.13481	824.58209	34.1	-2	36.1	16.16667	6.11667	26.45	6.11667	1265	159	68	22.75293	399	258	273	258	131	0.336015156	1.840192764	0.18929518	0.564888923	-0.15406973	0.117087301	1.493920663	0.080380629	0.387957115	-0.293279007	Liver_toe	Liver_toe	Liver_toe	0	0	0
https://arctos.database.museum/guid/MSB:Herp:104616	Hyla chrysoscelis-versicolor complex	Hylidae	MSB:Herp:104616	LNB 2306	male	adult	2021	5	OK	McCurtain	Calling from side ofhe road (E2070), surrounded by agricultural fields	34.01166	-94.77151	16.54167	13.76667	38.13481	824.58209	34.1	-2	36.1	16.16667	6.11667	26.45	6.11667	1265	159	68	22.75293	399	258	273	258	131	0.336015156	1.840192764	0.18929518	0.564888923	-0.15406973	0.117087301	1.493920663	0.080380629	0.387957115	-0.293279007	Liver_toe	Liver_toe	Liver_toe	0	0	0
https://arctos.database.museum/guid/MSB:Herp:104617	Hyla chrysoscelis-versicolor complex	Hylidae	MSB:Herp:104617	LNB 2307	male	adult	2021	5	OK	McCurtain	Calling from side ofhe road (E2070), surrounded by agricultural fields	34.01166	-94.77151	16.54167	13.76667	38.13481	824.58209	34.1	-2	36.1	16.16667	6.11667	26.45	6.11667	1265	159	68	22.75293	399	258	273	258	131	0.336015156	1.840192764	0.18929518	0.564888923	-0.15406973	0.117087301	1.493920663	0.080380629	0.387957115	-0.293279007	Liver_toe	Liver_toe	Liver_toe	0	1	0
https://arctos.database.museum/guid/MSB:Herp:104618	Hyla chrysoscelis-versicolor complex	Hylidae	MSB:Herp:104618	LNB 2308	male	adult	2021	5	OK	McCurtain	Alive on road at intersection of N4660 and D2065	34.02509	-94.75696	16.52083	13.775	38.15789	827.86267	34.1	-2	36.1	16.16667	6.05	26.46667	6.05	1277	161	68	22.92925	404	259	276	259	133	0.326543715	1.847748581	0.258107021	0.518029959	-0.143143926	0.113786897	1.50005469	0.10960028	0.355775092	-0.290867943	Liver_toe	Liver_toe	Liver_toe	1	1	0
https://arctos.database.museum/guid/MSB:Herp:104623	Rana sphenocephala	Ranidae	MSB:Herp:104623	LNB 2313	unknown	unknown	2021	5	OK	Le Flore	Alive on N4750	35.31404	-94.56265	16.04583	13.39167	35.90259	873.38281	34.3	-3	37.3	15.93333	4.91667	26.56667	4.91667	1178	146	60	24.60637	363	215	260	215	131	-0.058984177	1.671615628	-0.772997635	0.3994675	-0.15406973	-0.020553531	1.357064964	-0.32823887	0.2743482	-0.05946509	Liver_toe	Liver_toe	Liver_toe	1	0	0
https://arctos.database.museum/guid/MSB:Herp:104624	Rana sphenocephala	Ranidae	MSB:Herp:104624	LNB 2314	unknown	juvenile	2021	5	OK	Le Flore	Alive on Braden Rd (9A)	35.28276	-94.50411	16.15417	13.45833	36.08132	873.04968	34.4	-2.9	37.3	16.06667	5.05	26.66667	5.05	1192	146	62	24.1694	366	220	264	220	130	-0.003710794	1.725107605	-0.64408037	0.452654857	-0.159532632	-0.001293057	1.400491268	-0.273496584	0.310876467	-0.065080732	Liver_toe	Liver_toe	Liver_toe	1	0	0
https://arctos.database.museum/guid/MSB:Herp:104625	Rana sphenocephala	Ranidae	MSB:Herp:104625	LNB 2315	unknown	unknown	2021	5	OK	Le Flore	Alive on N4750	35.30998	-94.56625	16.04583	13.39167	35.90259	873.38281	34.3	-3	37.3	15.93333	4.91667	26.56667	4.91667	1178	146	60	24.60637	363	215	260	215	131	-0.058984177	1.671615628	-0.772997635	0.3994675	-0.15406973	-0.020553531	1.357064964	-0.32823887	0.2743482	-0.060193975	Liver_toe	Liver_toe	Liver_toe	1	0	0
https://arctos.database.museum/guid/MSB:Herp:104627	Rana clamitans	Ranidae	MSB:Herp:104627	LNB 2317	unknown	juvenile	2021	5	OK	Le Flore	Alive on E1200	35.27445	-94.53952	16.09583	13.44167	36.13351	869.46289	34.3	-2.9	37.2	15.98333	5.03333	26.56667	5.03333	1185	144	61	24.01501	363	218	262	218	140	-0.018158859	1.698786735	-0.722727522	0.468907918	-0.104903613	-0.006327607	1.379123239	-0.306892614	0.322038822	-0.066572611	Liver_toe	Liver_toe	Liver_toe	1	1	0
https://arctos.database.museum/guid/MSB:Herp:104629	Anaxyrus americanus	Bufonidae	MSB:Herp:104629	LNB 2319	unknown	unknown	2021	5	OK	Le Flore	Alive on N4750	35.31168	-94.56419	16.04583	13.39167	35.90259	873.38281	34.3	-3	37.3	15.93333	4.91667	26.56667	4.91667	1178	146	60	24.60637	363	215	260	215	131	-0.058984177	1.671615628	-0.772997635	0.3994675	-0.15406973	-0.020553531	1.357064964	-0.32823887	0.2743482	-0.059888777	Liver_toe	Liver_toe	Liver_toe	0	0	0
https://arctos.database.museum/guid/MSB:Herp:104630	Anaxyrus americanus	Bufonidae	MSB:Herp:104630	LNB 2320	male	adult	2021	5	OK	Le Flore	Alive on N4750	35.31092	-94.56522	16.04583	13.39167	35.90259	873.38281	34.3	-3	37.3	15.93333	4.91667	26.56667	4.91667	1178	146	60	24.60637	363	215	260	215	131	-0.058984177	1.671615628	-0.772997635	0.3994675	-0.15406973	-0.020553531	1.357064964	-0.32823887	0.2743482	-0.060025218	Liver_toe	Liver_toe	Liver_toe	0	0	0
https://arctos.database.museum/guid/MSB:Herp:104631	Anaxyrus americanus	Bufonidae	MSB:Herp:104631	LNB 2321	female	adult	2021	5	OK	Le Flore	Alive on Rd 18	35.31089	-94.56219	16.04583	13.39167	35.90259	873.38281	34.3	-3	37.3	15.93333	4.91667	26.56667	4.91667	1178	146	60	24.60637	363	215	260	215	131	-0.058984177	1.671615628	-0.772997635	0.3994675	-0.15406973	-0.020553531	1.357064964	-0.32823887	0.2743482	-0.060030604	Liver_toe	Liver_toe	Liver_toe	0	0	0
https://arctos.database.museum/guid/MSB:Herp:104632	Anaxyrus americanus	Bufonidae	MSB:Herp:104632	LNB 2322	female	adult	2021	5	OK	Le Flore	Alive on Rd 18	35.31086	-94.5609	16.04583	13.39167	35.90259	873.38281	34.3	-3	37.3	15.93333	4.91667	26.56667	4.91667	1178	146	60	24.60637	363	215	260	215	131	-0.058984177	1.671615628	-0.772997635	0.3994675	-0.15406973	-0.020553531	1.357064964	-0.32823887	0.2743482	-0.06003599	Liver_toe	Liver_toe	Liver_toe	0	0	0
https://arctos.database.museum/guid/MSB:Herp:104633	Anaxyrus americanus	Bufonidae	MSB:Herp:104633	LNB 2323	female	adult	2021	5	OK	Le Flore	Alive on N4750	35.30917	-94.56637	16.04583	13.39167	35.90259	873.38281	34.3	-3	37.3	15.93333	4.91667	26.56667	4.91667	1178	146	60	24.60637	363	215	260	215	131	-0.058984177	1.671615628	-0.772997635	0.3994675	-0.15406973	-0.020553531	1.357064964	-0.32823887	0.2743482	-0.060339393	Liver_toe	Liver_toe	Liver_toe	1	1	0
https://arctos.database.museum/guid/MSB:Herp:104634	Hyla chrysoscelis-versicolor complex	Hylidae	MSB:Herp:104634	LNB 2324	male	adult	2021	5	OK	Le Flore	Alive on N4750	35.31168	-94.56419	16.04583	13.39167	35.90259	873.38281	34.3	-3	37.3	15.93333	4.91667	26.56667	4.91667	1178	146	60	24.60637	363	215	260	215	131	-0.058984177	1.671615628	-0.772997635	0.3994675	-0.15406973	-0.020553531	1.357064964	-0.32823887	0.2743482	-0.059888777	Liver_toe	Liver_toe	Liver_toe	1	0	0
https://arctos.database.museum/guid/MSB:Herp:104635	Hyla chrysoscelis-versicolor complex	Hylidae	MSB:Herp:104635	LNB 2325	male	adult	2021	5	OK	Le Flore	Alive on N4750	35.31168	-94.56419	16.04583	13.39167	35.90259	873.38281	34.3	-3	37.3	15.93333	4.91667	26.56667	4.91667	1178	146	60	24.60637	363	215	260	215	131	-0.058984177	1.671615628	-0.772997635	0.3994675	-0.15406973	-0.020553531	1.357064964	-0.32823887	0.2743482	-0.059888777	Liver_toe	Liver_toe	Liver_toe	1	0	0
https://arctos.database.museum/guid/MSB:Herp:104636	Hyla chrysoscelis-versicolor complex	Hylidae	MSB:Herp:104636	LNB 2326	female	adult	2021	5	OK	Le Flore	Alive on N4750	35.31168	-94.56419	16.04583	13.39167	35.90259	873.38281	34.3	-3	37.3	15.93333	4.91667	26.56667	4.91667	1178	146	60	24.60637	363	215	260	215	131	-0.058984177	1.671615628	-0.772997635	0.3994675	-0.15406973	-0.020553531	1.357064964	-0.32823887	0.2743482	-0.059888777	Liver_toe	Liver_toe	Liver_toe	1	0	0
https://arctos.database.museum/guid/MSB:Herp:104637	Hyla chrysoscelis-versicolor complex	Hylidae	MSB:Herp:104637	LNB 2327	male	adult	2021	5	OK	Le Flore	Alive on N4750	35.31168	-94.56419	16.04583	13.39167	35.90259	873.38281	34.3	-3	37.3	15.93333	4.91667	26.56667	4.91667	1178	146	60	24.60637	363	215	260	215	131	-0.058984177	1.671615628	-0.772997635	0.3994675	-0.15406973	-0.020553531	1.357064964	-0.32823887	0.2743482	-0.059888777	Liver_toe	Liver_toe	Liver_toe	0	0	0
https://arctos.database.museum/guid/MSB:Herp:104643	Rana catesbeiana	Ranidae	MSB:Herp:104643	LNB 2333	male	adult	2021	5	MO	Newton	Alive on Kentucky Rd	36.89116	-94.19296	13.44167	12.63333	33.51017	910.11444	31.8	-5.9	37.7	17.98333	1.83333	24.4	1.83333	1134	128	46	27.97096	361	176	301	176	379	-1.234875004	0.647605718	-1.52321001	-0.146721629	1.200729956	-0.430302556	0.525744684	-0.646802408	-0.100766182	0.2236724	Liver_toe	Liver_toe	Liver_toe	1	1	0
https://arctos.database.museum/guid/MSB:Herp:104644	Anaxyrus americanus	Bufonidae	MSB:Herp:104644	LNB 2334	female	adult	2021	5	MO	Newton	Alive on Rd 21N	36.95124	-94.27782	13.58333	12.7	33.687	906.30951	32	-5.7	37.7	18.13333	2	24.5	2	1137	129	47	28.15841	361	176	302	176	345	-1.152564943	0.71055518	-1.491281151	-0.153820244	1.014991289	-0.401620925	0.576848843	-0.63324442	-0.105641402	0.234458453	Liver_toe	Liver_toe	Liver_toe	1	1	0
https://arctos.database.museum/guid/MSB:Herp:104645	Hyla chrysoscelis-versicolor complex	Hylidae	MSB:Herp:104645	LNB 2335	male	adult	2021	5	MO	Newton	Alive on Old Hwy D	36.9542	-94.25663	13.56667	12.66667	33.59858	906.50012	31.9	-5.8	37.7	18.1	1.96667	24.46667	1.96667	1133	129	46	28.25442	360	175	302	175	351	-1.180432375	0.67667533	-1.528509641	-0.174661807	1.047768701	-0.411331565	0.54934422	-0.649052797	-0.119955071	0.234989856	Liver_toe	Liver_toe	Liver_toe	0	0	0
https://arctos.database.museum/guid/MSB:Herp:104646	Rana sphenocephala	Ranidae	MSB:Herp:104646	LNB 2336	female	adult	2021	5	MO	Newton	Alive on Old Ritchey Rd	36.95069	-94.24419	13.60417	12.75833	33.7522	906.93652	32	-5.8	37.8	18.15	2	24.51667	2	1131	129	46	28.24952	360	175	301	175	336	-1.157966514	0.751953745	-1.5344227	-0.171005784	0.965825172	-0.403503147	0.610457371	-0.651563666	-0.11744417	0.234359713	Liver_toe	Liver_toe	Liver_toe	0	0	0
https://arctos.database.museum/guid/MSB:Herp:104653	Rana catesbeiana	Ranidae	MSB:Herp:104653	LNB 2343	unknown	unknown	2021	5	KS	Douglas	Alive on E1450 Rd	38.83974	-95.23286	12.525	11.68333	29.65313	1003.44293	31.8	-7.6	39.4	22.2	-0.4	24.56667	-0.4	989	139	29	43.98283	366	103	328	103	331	-1.834079935	-0.167105964	-2.683842672	-1.745546261	0.938510662	-0.639100542	-0.13566136	-1.139643183	-1.198814606	0.573497429	Liver_toe	Liver_toe	Liver_toe	1	0	0
https://arctos.database.museum/guid/MSB:Herp:104658	Rana catesbeiana	Ranidae	MSB:Herp:104658	LNB 2348	female	adult	2021	5	KS	Douglas	Alive on E1500	39.01661	-95.22421	12.7	12.05	30.27638	1012.64276	32.1	-7.7	39.8	22.53333	-0.33333	24.81667	-0.33333	998	139	29	44.88864	373	101	333	101	252	-1.767178017	0.119522885	-2.659395036	-1.838425026	0.506941407	-0.615788007	0.097032067	-1.129261955	-1.262602328	0.605250579	Liver_toe	Liver_toe	Liver_toe	0	0	0
https://arctos.database.museum/guid/MSB:Herp:104659	Anaxyrus americanus	Bufonidae	MSB:Herp:104659	LNB 2349	male	adult	2021	5	KS	Jefferson	Alive on Washington Rd	39.05571	-95.22343	12.41667	11.73333	29.70464	1007.06897	31.8	-7.7	39.5	22.18333	-0.51667	24.51667	-0.51667	994	139	28	45.64322	375	99	336	99	313	-1.870524196	-0.131004731	-2.693439004	-1.915229105	0.840178426	-0.651799851	-0.106353355	-1.143718084	-1.315350201	0.612270131	Liver_toe	Liver_toe	Liver_toe	0	0	0
https://arctos.database.museum/guid/MSB:Herp:104666	Rana pipiens	Ranidae	MSB:Herp:104666	LNB 2400	unknown	unknown	2021	7	ND	Barnes	Alive on road at intersection of 38th st SE and 97th Ave SE	47.12595	-99.94194	4.78333	13.13333	27.19117	1263.09204	28.5	-19.8	48.3	17.1	-11.53333	19.66667	-11.53333	415	82	10	66.51968	199	32	186	32	554	-5.853055058	0.837887863	-6.247576005	-1.90623141	2.156737799	-2.039546144	0.680221125	-2.652915343	-1.309170721	2.061105665	Liver_toe	Liver_toe	Liver_toe	0	0	0
https://arctos.database.museum/guid/MSB:Herp:104667	Rana pipiens	Ranidae	MSB:Herp:104667	LNB 2401	unknown	unknown	2021	7	ND	Barnes	Alive on 97th Ave SE, at edge of swampy area and mud lake	46.86358	-98.418	4.9125	12.90833	27.29035	1268.66626	28	-19.3	47.3	17.46667	-11.48333	19.73333	-11.48333	482	86	10	63.68091	220	35	220	35	442	-5.803711944	0.5801015	-5.884087561	-1.980325741	1.544892779	-2.022352122	0.470942846	-2.498566829	-1.36005758	2.014002855	Liver_toe	Liver_toe	Liver_toe	0	0	0
https://arctos.database.museum/guid/MSB:Herp:104668	Rana pipiens	Ranidae	MSB:Herp:104668	LNB 2402	unknown	unknown	2021	7	ND	Barnes	Alive on 97th Ave SE, at edge of swampy area and mud lake	46.85939	-98.41736	4.9125	12.90833	27.29035	1268.66626	28	-19.3	47.3	17.46667	-11.48333	19.73333	-11.48333	482	86	10	63.68091	220	35	220	35	442	-5.803711944	0.5801015	-5.884087561	-1.980325741	1.544892779	-2.022352122	0.470942846	-2.498566829	-1.36005758	2.013250632	Liver_toe	Liver_toe	Liver_toe	0	0	0
https://arctos.database.museum/guid/MSB:Herp:104669	Rana pipiens	Ranidae	MSB:Herp:104669	LNB 2403	unknown	unknown	2021	7	ND	Barnes	Alive on 97th Ave SE, at edge of swampy area and mud lake	46.85939	-98.41736	4.9125	12.90833	27.29035	1268.66626	28	-19.3	47.3	17.46667	-11.48333	19.73333	-11.48333	482	86	10	63.68091	220	35	220	35	442	-5.803711944	0.5801015	-5.884087561	-1.980325741	1.544892779	-2.022352122	0.470942846	-2.498566829	-1.36005758	2.013250632	Liver_toe	Liver_toe	Liver_toe	0	0	0
https://arctos.database.museum/guid/MSB:Herp:104670	Rana pipiens	Ranidae	MSB:Herp:104670	LNB 2404	unknown	unknown	2021	7	ND	Barnes	Alive on 97th Ave SE, at edge of swampy area and mud lake	46.85939	-98.41736	4.9125	12.90833	27.29035	1268.66626	28	-19.3	47.3	17.46667	-11.48333	19.73333	-11.48333	482	86	10	63.68091	220	35	220	35	442	-5.803711944	0.5801015	-5.884087561	-1.980325741	1.544892779	-2.022352122	0.470942846	-2.498566829	-1.36005758	2.013250632	Liver_toe	Liver_toe	Liver_toe	0	0	0
https://arctos.database.museum/guid/MSB:Herp:104671	Rana pipiens	Ranidae	MSB:Herp:104671	LNB 2416	male	adult	2021	7	ND	Richland	Alive on 65th St SE	46.4707	-97.05647	5.475	12.4	26.27119	1275	28.2	-19	47.2	18.23333	-11.1	20.3	-11.1	507	85	10	62.3703	229	35	228	35	317	-5.666681905	0.25126545	-5.787980415	-1.968102033	0.862030034	-1.974602855	0.203984417	-2.457756742	-1.351662524	1.943469822	Liver_toe	Liver_toe	Liver_toe	0	0	0
https://arctos.database.museum/guid/MSB:Herp:104672	Rana pipiens	Ranidae	MSB:Herp:104672	LNB 2413	male	adult	2021	7	ND	Richland	Alive on 70th St SE	46.29824	-97.15388	5.675	12.58333	26.60324	1271.59973	28.5	-18.8	47.3	20.5	-10.83333	20.5	-10.83333	500	84	11	62.08492	226	36	226	36	323	-5.492784581	0.277432702	-5.793593047	-1.909750034	0.894807446	-1.914006874	0.225227734	-2.46014004	-1.311587259	1.912508392	Liver_toe	Liver_toe	Liver_toe	0	0	0
https://arctos.database.museum/guid/MSB:Herp:104673	Rana pipiens	Ranidae	MSB:Herp:104673	LNB 2399	unknown	unknown	2021	7	ND	Kidder	Found in grass near pond off of 20th st SE	46.52619	-103.03323	6.05417	14.00833	31.12963	1127.81458	29	-16	45	17.08333	-8.03333	19.73333	-8.03333	407	85	9	70.0616	202	29	177	29	846	-4.676795164	1.320792467	-6.330659627	-2.105177526	3.751905171	-1.629668515	1.072256775	-2.688195236	-1.445803886	1.953431841	Liver_toe	Liver_toe	Liver_toe	0	0	0
https://arctos.database.museum/guid/MSB:Herp:104674	Rana pipiens	Ranidae	MSB:Herp:104674	LNB 2414	male	adult	2021	7	ND	Richland	Alive on road, intersection of 70th St SE and 153rd Ave SE	46.39836	-97.19825	5.51667	12.65	26.63158	1271.24377	28.5	-19	47.5	20.31667	-11.01667	20.31667	-11.01667	489	81	10	62.98433	224	34	224	34	325	-5.56050035	0.330205405	-5.894140883	-1.935912391	0.90573325	-1.937603001	0.26807011	-2.502835783	-1.329555167	1.930482753	Liver_toe	Liver_toe	Liver_toe	0	0	0
https://arctos.database.museum/guid/MSB:Herp:104675	Rana pipiens	Ranidae	MSB:Herp:104675	LNB 2415	unknown	unknown	2021	7	ND	Richland	Alive on 65th St SE	46.39825	-97.21857	5.525	12.71667	26.71569	1271.37097	28.6	-19	47.6	20.33333	-11	20.33333	-11	489	80	10	62.96776	224	34	224	34	326	-5.548051222	0.389057144	-5.902707914	-1.926134508	0.911196152	-1.933264998	0.315847621	-2.506473611	-1.322839866	1.930463005	Liver_toe	Liver_toe	Liver_toe	0	0	0
https://arctos.database.museum/guid/MSB:Herp:104687	Rana catesbeiana	Ranidae	MSB:Herp:104687	LNB 2351	male	adult	2021	6	NE	Brown	Alive on NE-7	41.92019	-99.94026	9.14583	15.025	33.68834	1065.12366	31.5	-13.1	44.6	19.46667	-4.05	22.16667	-4.05	581	92	12	60.77236	266	46	247	46	792	-3.200484853	2.227069002	-5.281005656	-2.052329263	3.456908466	-1.1152358	1.807997763	-2.24247947	-1.409508503	1.126525024	Liver_toe	Liver_toe	Liver_toe	0	0	1
https://arctos.database.museum/guid/MSB:Herp:104694	Rana pipiens	Ranidae	MSB:Herp:104694	LNB 2419	male	adult	2021	7	SD	Codington	Dead on 173rd St	44.93395	-97.45315	6.1875	12.34167	26.94687	1220.53845	28.5	-17.3	45.8	18.35	-9.51667	20.6	-9.51667	552	95	12	59.52609	244	40	242	40	545	-5.148736241	0.189305549	-5.430825223	-1.968420277	2.107571681	-1.794120343	0.153683613	-2.306097525	-1.351881089	1.667579885	Liver_toe	Liver_toe	Liver_toe	1	0	0
https://arctos.database.museum/guid/MSB:Herp:104695	Rana pipiens	Ranidae	MSB:Herp:104695	LNB 2421	male	adult	2021	7	SD	Codington	Alive on Country Rd 10 1/10, near Long Lake Rd	44.91992	-97.41793	6.20833	12.2	26.63755	1223.75317	28.5	-17.3	45.8	18.41667	-9.51667	20.68333	-9.51667	552	93	11	58.53613	241	39	239	39	531	-5.154877524	0.097479366	-5.484285057	-1.904724222	2.031091054	-1.796260325	0.079136513	-2.328798235	-1.308135608	1.665061105	Liver_toe	Liver_toe	Liver_toe	0	0	0
https://arctos.database.museum/guid/MSB:Herp:104696	Rana pipiens	Ranidae	MSB:Herp:104696	LNB 2422	female	adult	2021	7	SD	Codington	Alive on Country Rd 10 1/10, near Long Lake Rd	44.91992	-97.41691	6.20833	12.2	26.63755	1223.75317	28.5	-17.3	45.8	18.41667	-9.51667	20.68333	-9.51667	552	93	11	58.53613	241	39	239	39	531	-5.154877524	0.097479366	-5.484285057	-1.904724222	2.031091054	-1.796260325	0.079136513	-2.328798235	-1.308135608	1.665061105	Liver_toe	Liver_toe	Liver_toe	0	0	0
https://arctos.database.museum/guid/MSB:Herp:104697	Rana pipiens	Ranidae	MSB:Herp:104697	LNB 2424	male	adult	2021	7	SD	Codington	Alive on 438th Ave	44.95673	-97.45328	6.1875	12.34167	26.88816	1222.25598	28.5	-17.4	45.9	18.36667	-9.55	20.61667	-9.55	553	94	12	59.14028	243	40	241	40	545	-5.164883723	0.192960375	-5.440539031	-1.935063045	2.107571681	-1.799747069	0.156650704	-2.31022231	-1.328971849	1.671669537	Liver_toe	Liver_toe	Liver_toe	0	0	0
https://arctos.database.museum/guid/MSB:Herp:104699	Rana pipiens	Ranidae	MSB:Herp:104699	LNB 2420	female	adult	2021	7	SD	Codington	Alive on Country Rd 10 1/10, near Long Lake Rd	44.87659	-97.37591	6.22083	12.325	26.91048	1223.62073	28.5	-17.3	45.8	18.48333	-9.53333	20.66667	-9.53333	561	97	11	59.57721	248	39	244	39	537	-5.143983899	0.174326092	-5.407740385	-2.028329329	2.063868466	-1.792464349	0.141522864	-2.296294983	-1.393025714	1.657282148	Liver_toe	Liver_toe	Liver_toe	1	0	0
https://arctos.database.museum/guid/MSB:Herp:104700	Rana pipiens	Ranidae	MSB:Herp:104700	LNB 2423	male	adult	2021	7	SD	Codington	Alive on 438th Ave	44.91998	-97.42279	6.20833	12.2	26.63755	1223.75317	28.5	-17.3	45.8	18.41667	-9.51667	20.68333	-9.51667	552	93	11	58.53613	241	39	239	39	531	-5.154877524	0.097479366	-5.484285057	-1.904724222	2.031091054	-1.796260325	0.079136513	-2.328798235	-1.308135608	1.665071876	Liver_toe	Liver_toe	Liver_toe	0	0	0
https://arctos.database.museum/guid/MSB:Herp:104704	Anaxyrus fowleri	Bufonidae	MSB:Herp:104704	LNB 2427	unknown	unknown	2021	7	SD	Codington	Alive on 438th Ave	44.94555	-97.45325	6.2	12.35	26.96507	1221.39636	28.5	-17.3	45.8	18.36667	-9.51667	20.61667	-9.51667	550	94	12	59.27707	243	40	240	40	540	-5.146489839	0.194871964	-5.449373041	-1.937888376	2.080257171	-1.793337565	0.158202586	-2.313973506	-1.330912244	1.669662412	Liver_toe	Liver_toe	Liver_toe	0	0	0
https://arctos.database.museum/guid/MSB:Herp:104714	Anaxyrus woodhousii	Bufonidae	MSB:Herp:104714	LNB 2354	unknown	unknown	2021	6	NE	Brown	Alive on NE-7	42.35465	-99.87615	9.05417	14.09167	32.32034	1072.125	31.4	-12.2	43.6	19.61667	-4.1	22.28333	-4.1	571	90	11	60.96782	262	42	240	42	822	-3.171468791	1.57195815	-5.404348681	-2.043140263	3.620795524	-1.10512491	1.276160198	-2.29485476	-1.403197638	1.204522839	Liver_toe	Liver_toe	Liver_toe	0	0	0
https://arctos.database.museum/guid/MSB:Herp:104715	Anaxyrus woodhousii	Bufonidae	MSB:Herp:104715	LNB 2373	unknown	unknown	2021	7	NE	Cherry	Alive on NE-16B Spur	42.65134	-100.59986	8.6375	14.40833	33.50775	1043.46912	30.6	-12.4	43	18.93333	-4.1	21.58333	-4.1	518	90	8	67.70347	254	31	229	31	873	-3.254865195	1.66527178	-5.765711834	-2.392551965	3.899403524	-1.134185087	1.351914848	-2.448300809	-1.643168277	1.257787056	Liver_toe	Liver_toe	Liver_toe	0	0	0
https://arctos.database.museum/guid/MSB:Herp:104716	Anaxyrus woodhousii	Bufonidae	MSB:Herp:104716	LNB 2355	unknown	unknown	2021	6	NE	Brown	Alive on NE-7	42.37461	-99.88316	9.0625	14.00833	32.27727	1072.40405	31.3	-12.1	43.4	19.61667	-4.1	22.28333	-4.1	572	89	11	60.87524	262	42	241	42	829	-3.167766223	1.499488339	-5.407696414	-2.033327614	3.659035838	-1.103834719	1.217327151	-2.296276312	-1.39645846	1.208106222	Liver_toe	Liver_toe	Liver_toe	0	0	0
https://arctos.database.museum/guid/MSB:Herp:104717	Anaxyrus woodhousii	Bufonidae	MSB:Herp:104717	LNB 2376	unknown	unknown	2021	7	NE	Cherry	Alive on NE-16B Spur	42.65218	-100.59041	8.62083	14.375	33.43023	1042.39124	30.6	-12.4	43	18.91667	-4.1	21.55	-4.1	519	90	8	67.52986	254	31	228	31	878	-3.261182078	1.642414594	-5.765427009	-2.381166752	3.926718034	-1.136386257	1.333358737	-2.448179863	-1.635349086	1.25793786	Liver_toe	Liver_toe	Liver_toe	0	0	0
https://arctos.database.museum/guid/MSB:Herp:104719	Anaxyrus woodhousii	Bufonidae	MSB:Herp:104719	LNB 2353	unknown	unknown	2021	6	NE	Brown	Alive on NE-7	42.48625	-99.87164	9.20417	13.69167	32.06479	1058.61292	31.2	-11.5	42.7	19.63333	-3.76667	22.3	-3.76667	569	89	11	61.77068	262	40	240	40	782	-3.057037875	1.253702082	-5.442640166	-2.082358766	3.402279446	-1.065250497	1.017790898	-2.311114517	-1.430132309	1.228148748	Liver_toe	Liver_toe	Liver_toe	0	0	0
https://arctos.database.museum/guid/MSB:Herp:104720	Anaxyrus woodhousii	Bufonidae	MSB:Herp:104720	LNB 2374	unknown	unknown	2021	7	NE	Cherry	Alive on NE-16B Spur	42.65171	-100.63959	8.6375	14.55833	34.0148	1033.9314	30.5	-12.3	42.8	18.78333	-3.96667	21.45	-3.96667	520	91	8	68.33123	256	31	230	31	896	-3.219952268	1.746565124	-5.750519993	-2.440200362	4.025050269	-1.122019384	1.41791109	-2.44184988	-1.675892471	1.257853482	Liver_toe	Liver_toe	Liver_toe	0	0	0
https://arctos.database.museum/guid/MSB:Herp:104721	Anaxyrus woodhousii	Bufonidae	MSB:Herp:104721	LNB 2375	unknown	unknown	2021	7	NE	Cherry	Alive on NE-16B Spur	42.65236	-100.58707	8.62083	14.375	33.43023	1042.39124	30.6	-12.4	43	18.91667	-4.1	21.55	-4.1	519	90	8	67.52986	254	31	228	31	878	-3.261182078	1.642414594	-5.765427009	-2.381166752	3.926718034	-1.136386257	1.333358737	-2.448179863	-1.635349086	1.257970175	Liver_toe	Liver_toe	Liver_toe	0	0	0
https://arctos.database.museum/guid/MSB:Herp:104722	Rana pipiens	Ranidae	MSB:Herp:104722	LNB 2366	unknown	unknown	2021	6	NE	Brown	Dead on NE-7	42.43107	-99.8737	9.175	13.86667	32.09877	1069.31482	31.4	-11.8	43.2	19.75	-3.93333	22.38333	-3.93333	574	89	11	60.85257	262	41	241	41	814	-3.098445437	1.408021389	-5.413722596	-2.038047472	3.577092309	-1.07967931	1.143071687	-2.298835216	-1.399699987	1.218242383	Liver_toe	Liver_toe	Liver_toe	0	0	0
https://arctos.database.museum/guid/MSB:Herp:104723	Rana pipiens	Ranidae	MSB:Herp:104723	LNB 2363	unknown	unknown	2021	6	NE	Brown	Alive on NE-7	42.38269	-99.88035	9.12917	13.99167	32.23886	1071.30432	31.4	-12	43.4	19.7	-4.01667	22.35	-4.01667	573	90	11	61.27761	263	41	241	41	812	-3.131616833	1.498204907	-5.407356797	-2.069752185	3.566166505	-1.091238161	1.216285224	-2.2961321	-1.421474301	1.20955681	Liver_toe	Liver_toe	Liver_toe	1	0	0
https://arctos.database.museum/guid/MSB:Herp:104724	Rana pipiens	Ranidae	MSB:Herp:104724	LNB 2361	unknown	unknown	2021	6	NE	Brown	Alive on NE-7	42.34081	-99.87249	9.02083	14.125	32.39679	1069.89478	31.3	-12.3	43.6	19.53333	-4.1	22.21667	-4.1	576	90	11	60.8523	263	42	242	42	819	-3.191710081	1.583031432	-5.386376452	-2.047973456	3.604406819	-1.112178157	1.285149802	-2.287223192	-1.406517001	1.202038169	Liver_toe	Liver_toe	Liver_toe	0	0	0
https://arctos.database.museum/guid/MSB:Herp:104725	Rana pipiens	Ranidae	MSB:Herp:104725	LNB 2372	unknown	unknown	2021	7	NE	Cherry	Alive on NE-16B Spur	42.65134	-100.59986	8.6375	14.40833	33.50775	1043.46912	30.6	-12.4	43	18.93333	-4.1	21.58333	-4.1	518	90	8	67.70347	254	31	229	31	873	-3.254865195	1.66527178	-5.765711834	-2.392551965	3.899403524	-1.134185087	1.351914848	-2.448300809	-1.643168277	1.257787056	Liver_toe	Liver_toe	Liver_toe	0	0	0
https://arctos.database.museum/guid/MSB:Herp:104726	Rana pipiens	Ranidae	MSB:Herp:104726	LNB 2370	unknown	unknown	2021	7	NE	Cherry	Alive on NE-16B Spur	42.34394	-99.873	9.02083	14.10833	32.43295	1069.75879	31.3	-12.2	43.5	19.53333	-4.1	22.21667	-4.1	574	90	11	60.7648	262	42	241	42	823	-3.179402922	1.569179045	-5.394852016	-2.037288423	3.626258426	-1.107889625	1.273904041	-2.29082218	-1.399178683	1.202600092	Liver_toe	Liver_toe	Liver_toe	0	0	0
https://arctos.database.museum/guid/MSB:Herp:104727	Rana pipiens	Ranidae	MSB:Herp:104727	LNB 2358	unknown	unknown	2021	6	NE	Brown	Alive on NE-7	42.34361	-99.873	9.02083	14.10833	32.43295	1069.75879	31.3	-12.2	43.5	19.53333	-4.1	22.21667	-4.1	574	90	11	60.7648	262	42	241	42	823	-3.179402922	1.569179045	-5.394852016	-2.037288423	3.626258426	-1.107889625	1.273904041	-2.29082218	-1.399178683	1.202540848	Liver_toe	Liver_toe	Liver_toe	0	0	0
https://arctos.database.museum/guid/MSB:Herp:104728	Rana pipiens	Ranidae	MSB:Herp:104728	LNB 2359	unknown	unknown	2021	6	NE	Brown	Alive on NE-7	42.34361	-99.873	9.02083	14.10833	32.43295	1069.75879	31.3	-12.2	43.5	19.53333	-4.1	22.21667	-4.1	574	90	11	60.7648	262	42	241	42	823	-3.179402922	1.569179045	-5.394852016	-2.037288423	3.626258426	-1.107889625	1.273904041	-2.29082218	-1.399178683	1.202540848	Liver_toe	Liver_toe	Liver_toe	0	0	0
https://arctos.database.museum/guid/MSB:Herp:104729	Rana pipiens	Ranidae	MSB:Herp:104729	LNB 2357	unknown	unknown	2021	6	NE	Brown	Alive on NE-7	42.34361	-99.873	9.02083	14.10833	32.43295	1069.75879	31.3	-12.2	43.5	19.53333	-4.1	22.21667	-4.1	574	90	11	60.7648	262	42	241	42	823	-3.179402922	1.569179045	-5.394852016	-2.037288423	3.626258426	-1.107889625	1.273904041	-2.29082218	-1.399178683	1.202540848	Liver_toe	Liver_toe	Liver_toe	0	0	0
https://arctos.database.museum/guid/MSB:Herp:104730	Rana pipiens	Ranidae	MSB:Herp:104730	LNB 2360	unknown	unknown	2021	6	NE	Brown	Alive on NE-7	42.34081	-99.87249	9.02083	14.125	32.39679	1069.89478	31.3	-12.3	43.6	19.53333	-4.1	22.21667	-4.1	576	90	11	60.8523	263	42	242	42	819	-3.191710081	1.583031432	-5.386376452	-2.047973456	3.604406819	-1.112178157	1.285149802	-2.287223192	-1.406517001	1.202038169	Liver_toe	Liver_toe	Liver_toe	0	0	0
https://arctos.database.museum/guid/MSB:Herp:104731	Anaxyrus woodhousii	Bufonidae	MSB:Herp:104731	LNB 2377	unknown	unknown	2021	7	NE	Cherry	Alive on NE-16B Spur	42.61641	-100.65607	8.69583	14.49167	33.93833	1031.51794	30.5	-12.2	42.7	18.85	-3.88333	21.48333	-3.88333	523	92	8	68.17067	257	31	232	31	889	-3.192691528	1.696480697	-5.72637089	-2.452009151	3.986809956	-1.112520151	1.377251132	-2.431595419	-1.684002568	1.251516137	Liver_toe	Liver_toe	Liver_toe	0	0	0
https://arctos.database.museum/guid/MSB:Herp:104732	Rana pipiens	Ranidae	MSB:Herp:104732	LNB 2371	unknown	unknown	2021	7	NE	Cherry	Alive on NE-16B Spur	42.62309	-100.65603	8.72083	14.54167	34.05542	1032.02246	30.5	-12.2	42.7	18.86667	-3.86667	21.51667	-3.86667	519	91	8	68.61431	256	30	230	30	880	-3.181933619	1.73017555	-5.764115192	-2.458911721	3.937643838	-1.108771467	1.404605569	-2.447622825	-1.688743147	1.252715385	Liver_toe	Liver_toe	Liver_toe	0	0	0
https://arctos.database.museum/guid/MSB:Herp:104733	Rana pipiens	Ranidae	MSB:Herp:104733	LNB 2356	unknown	unknown	2021	6	NE	Brown	Alive on NE-7	42.37461	-99.88316	9.0625	14.00833	32.27727	1072.40405	31.3	-12.1	43.4	19.61667	-4.1	22.28333	-4.1	572	89	11	60.87524	262	42	241	42	829	-3.167766223	1.499488339	-5.407696414	-2.033327614	3.659035838	-1.103834719	1.217327151	-2.296276312	-1.39645846	1.208106222	Liver_toe	Liver_toe	Liver_toe	0	0	0
https://arctos.database.museum/guid/MSB:Herp:104734	Rana pipiens	Ranidae	MSB:Herp:104734	LNB 2362	unknown	unknown	2021	6	NE	Brown	Alive on NE-7	42.34394	-99.873	9.02083	14.10833	32.43295	1069.75879	31.3	-12.2	43.5	19.53333	-4.1	22.21667	-4.1	574	90	11	60.7648	262	42	241	42	823	-3.179402922	1.569179045	-5.394852016	-2.037288423	3.626258426	-1.107889625	1.273904041	-2.29082218	-1.399178683	1.202600092	Liver_toe	Liver_toe	Liver_toe	0	0	0
https://arctos.database.museum/guid/MSB:Herp:104787	Rana catesbeiana	Ranidae	MSB:Herp:104787	LNB 2364	unknown	unknown	2021	6	NE	Brown	Dead on NE-7	42.40857	-99.87736	9.15417	13.925	32.15936	1071.53137	31.4	-11.9	43.3	19.75	-3.98333	22.38333	-3.98333	574	90	11	61.42	264	41	242	41	818	-3.115624786	1.450080367	-5.40093372	-2.082952076	3.598943917	-1.085665598	1.177216357	-2.293404661	-1.430539785	1.214202999	Liver_toe	Liver_toe	Liver_toe	0	0	0
https://arctos.database.museum/guid/MSB:Herp:104788	Rana pipiens	Ranidae	MSB:Herp:104788	LNB 2365	unknown	unknown	2021	6	NE	Brown	Dead on NE-7	42.43107	-99.8737	9.175	13.86667	32.09877	1069.31482	31.4	-11.8	43.2	19.75	-3.93333	22.38333	-3.93333	574	89	11	60.85257	262	41	241	41	814	-3.098445437	1.408021389	-5.413722596	-2.038047472	3.577092309	-1.07967931	1.143071687	-2.298835216	-1.399699987	1.218242383	Liver_toe	Liver_toe	Liver_toe	0	0	0
https://arctos.database.museum/guid/MSB:Herp:104790	Rana pipiens	Ranidae	MSB:Herp:104790	LNB 2368	unknown	unknown	2021	6	NE	Brown	Dead on NE-7	42.3413	-99.87254	9.02083	14.125	32.39679	1069.89478	31.3	-12.3	43.6	19.53333	-4.1	22.21667	-4.1	576	90	11	60.8523	263	42	242	42	819	-3.191710081	1.583031432	-5.386376452	-2.047973456	3.604406819	-1.112178157	1.285149802	-2.287223192	-1.406517001	1.202126138	Liver_toe	Liver_toe	Liver_toe	0	0	0
https://arctos.database.museum/guid/MSB:Herp:104791	Rana pipiens	Ranidae	MSB:Herp:104791	LNB 2369	unknown	unknown	2021	6	NE	Brown	Dead on NE-7	42.3413	-99.87254	9.02083	14.125	32.39679	1069.89478	31.3	-12.3	43.6	19.53333	-4.1	22.21667	-4.1	576	90	11	60.8523	263	42	242	42	819	-3.191710081	1.583031432	-5.386376452	-2.047973456	3.604406819	-1.112178157	1.285149802	-2.287223192	-1.406517001	1.202126138	Liver_toe	Liver_toe	Liver_toe	0	0	0
https://arctos.database.museum/guid/MSB:Herp:104796	Rana pipiens	Ranidae	MSB:Herp:104796	LNB 2388	unknown	unknown	2021	7	ND	Slope	Dead on ND-21	46.528	-102.92213	5.94167	14.16667	31.41168	1125.28149	28.9	-16.2	45.1	16.91667	-8.16667	19.48333	-8.16667	414	86	9	70.26871	204	28	178	28	814	-4.735609036	1.413570025	-6.313002159	-2.139339651	3.577092309	-1.650162702	1.147576227	-2.680697325	-1.469265913	1.953756787	Liver_toe	Liver_toe	Liver_toe	0	0	0
https://arctos.database.museum/guid/MSB:Herp:105149	Hyla squirella	Hylidae	MSB:Herp:105149	CXM 75	unknown	adult	2022	3	LA	Calcasieu Parish	on wall of Manchester Point gas station	30.231947	-93.113711	19.8	10.83333	38.82915	655.44574	32.9	5	27.9	26.15	15.96667	27.5	11.45	1466	145	91	15.69328	415	288	399	365	7	2.492545815	-1.007850683	1.842002251	1.176393971	-0.831469574	0.868548503	-0.818201761	0.782171522	0.807929475	-0.971844019	Liver_toe	Liver_toe	Liver_toe	0	0	0
https://arctos.database.museum/guid/MSB:Herp:105228	Hyla squirella	Hylidae	MSB:Herp:105228	LNB 2485	unknown	adult	2022	3	LA	Calcasieu Parish	On wall of Manchester Point gas station	30.231947	-93.113711	19.8	10.83333	38.82915	655.44574	32.9	5	27.9	26.15	15.96667	27.5	11.45	1466	145	91	15.69328	415	288	399	365	7	2.492545815	-1.007850683	1.842002251	1.176393971	-0.831469574	0.868548503	-0.818201761	0.782171522	0.807929475	-0.971844019	Liver_toe	Liver_toe	Liver_toe	0	0	0
https://arctos.database.museum/guid/MSB:Herp:105230	Hyla squirella	Hylidae	MSB:Herp:105230	LNB 2487	unknown	adult	2022	3	LA	Calcasieu Parish	On wall of Manchester Point gas station	30.231947	-93.113711	19.8	10.83333	38.82915	655.44574	32.9	5	27.9	26.15	15.96667	27.5	11.45	1466	145	91	15.69328	415	288	399	365	7	2.492545815	-1.007850683	1.842002251	1.176393971	-0.831469574	0.868548503	-0.818201761	0.782171522	0.807929475	-0.971844019	Liver_toe	Liver_toe	Liver_toe	0	0	0
https://arctos.database.museum/guid/MSB:Herp:105620	Anaxyrus americanus	Bufonidae	MSB:Herp:105620	CXM 103	female	adult	2022	5	IA	Hamilton	240th Street next to South Skunk River	42.441665	-93.60924	8.22917	11.84167	27.53876	1154.91919	28.9	-14.1	43	21.66667	-6.88333	21.66667	-6.88333	832	126	20	52.25554	343	73	343	73	357	-4.114811519	-0.359554978	-3.586014295	-2.282458747	1.080546113	-1.433840598	-0.291896926	-1.522733351	-1.567557931	1.220144484	Liver_toe	Liver_toe	Liver_toe	0	0	0
https://arctos.database.museum/guid/MSB:Herp:105621	Anaxyrus americanus	Bufonidae	MSB:Herp:105621	CXM 104	female	adult	2022	5	IA	Hamilton	250th Street near intersection with US 69	42.4272	-93.635586	8.225	11.88333	27.57154	1155.15149	28.9	-14.2	43.1	21.66667	-6.9	21.66667	-6.9	834	127	20	52.26575	344	73	344	73	363	-4.125882824	-0.328943127	-3.568032598	-2.298632547	1.113323524	-1.437698488	-0.267045358	-1.515097762	-1.57866585	1.217547609	Liver_toe	Liver_toe	Liver_toe	0	0	0
https://arctos.database.museum/guid/MSB:Herp:105623	Hyla chrysoscelis-versicolor complex	Hylidae	MSB:Herp:105623	CXM 106	female	adult	2022	5	IA	Webster	Xavier Avenue	42.315101	-93.941615	8.65417	11.90833	27.6938	1137.56006	29.4	-13.6	43	21.96667	-6.25	21.96667	-6.25	818	122	20	51.39729	330	72	330	72	281	-3.883301317	-0.266005468	-3.725141975	-2.125921748	0.665365564	-1.353168926	-0.215950781	-1.581811297	-1.460050702	1.197422679	Liver_toe	Liver_toe	Liver_toe	0	0	0
https://arctos.database.museum/guid/MSB:Herp:105624	Hyla chrysoscelis-versicolor complex	Hylidae	MSB:Herp:105624	CXM 107	male	adult	2022	5	IA	Webster	Xavier Avenue	42.32191	-93.945288	8.5625	11.80833	27.52525	1136.90393	29.3	-13.6	42.9	21.86667	-6.31667	21.86667	-6.31667	818	122	20	51.48964	331	72	331	72	309	-3.918668991	-0.345939916	-3.719721524	-2.136841514	0.818326819	-1.365493089	-0.280843833	-1.579509604	-1.467550231	1.198645087	Liver_toe	Liver_toe	Liver_toe	0	0	0
https://arctos.database.museum/guid/MSB:Herp:105626	Hyla chrysoscelis-versicolor complex	Hylidae	MSB:Herp:105626	CXM 109	male	adult	2022	5	IA	Story	West Peterson Park	42.086012	-93.594393	8.875	11.81667	27.67369	1134.28296	29.4	-13.3	42.7	20.13333	-5.95	22.13333	-5.95	850	129	20	51.64589	340	73	340	73	283	-3.84376022	-0.214038444	-3.545690129	-2.26144476	0.676291368	-1.339390499	-0.173762478	-1.505610454	-1.553125844	1.156294747	Liver_toe	Liver_toe	Liver_toe	0	0	0
https://arctos.database.museum/guid/MSB:Herp:105627	Hyla chrysoscelis-versicolor complex	Hylidae	MSB:Herp:105627	CXM 110	male	adult	2022	5	IA	Story	West Peterson Park	42.086012	-93.594393	8.875	11.81667	27.67369	1134.28296	29.4	-13.3	42.7	20.13333	-5.95	22.13333	-5.95	850	129	20	51.64589	340	73	340	73	283	-3.84376022	-0.214038444	-3.545690129	-2.26144476	0.676291368	-1.339390499	-0.173762478	-1.505610454	-1.553125844	1.156294747	Liver_toe	Liver_toe	Liver_toe	0	0	0
https://arctos.database.museum/guid/MSB:Herp:105628	Hyla chrysoscelis-versicolor complex	Hylidae	MSB:Herp:105628	CXM 111	male	adult	2022	5	IN	Lawrence	pond by parking lot along McPike Branch Rd, Hoosier National Forest	38.987579	-86.330878	11.52083	11.54167	31.621	918.98279	29.5	-7	36.5	16.28333	-0.38333	22.45	-0.38333	1153	126	71	17.99406	344	230	315	230	264	-2.111302543	-0.378646096	-0.488353812	0.993810011	0.57249623	-0.735701086	-0.307395637	-0.207370238	0.682533591	0.600038696	Liver_toe	Liver_toe	Liver_toe	0	0	0
https://arctos.database.museum/guid/MSB:Herp:105629	Hyla chrysoscelis-versicolor complex	Hylidae	MSB:Herp:105629	CXM 112	male	adult	2022	5	IN	Lawrence	pond by parking lot along McPike Branch Rd, Hoosier National Forest	38.987579	-86.330878	11.52083	11.54167	31.621	918.98279	29.5	-7	36.5	16.28333	-0.38333	22.45	-0.38333	1153	126	71	17.99406	344	230	315	230	264	-2.111302543	-0.378646096	-0.488353812	0.993810011	0.57249623	-0.735701086	-0.307395637	-0.207370238	0.682533591	0.600038696	Liver_toe	Liver_toe	Liver_toe	0	0	0
https://arctos.database.museum/guid/MSB:Herp:105630	Hyla chrysoscelis-versicolor complex	Hylidae	MSB:Herp:105630	CXM 113	male	adult	2022	5	IN	Lawrence	pond by parking lot along McPike Branch Rd, Hoosier National Forest	38.987614	-86.330873	11.52083	11.54167	31.621	918.98279	29.5	-7	36.5	16.28333	-0.38333	22.45	-0.38333	1153	126	71	17.99406	344	230	315	230	264	-2.111302543	-0.378646096	-0.488353812	0.993810011	0.57249623	-0.735701086	-0.307395637	-0.207370238	0.682533591	0.60004498	Liver_toe	Liver_toe	Liver_toe	0	0	1
https://arctos.database.museum/guid/MSB:Herp:105631	Pseudacris crucifer	Hylidae	MSB:Herp:105631	CXM 114	male	adult	2022	5	IN	Lawrence	near pond by parking lot along McPike Branch Rd, Hoosier National Forest	38.987399	-86.330921	11.52083	11.54167	31.621	918.98279	29.5	-7	36.5	16.28333	-0.38333	22.45	-0.38333	1153	126	71	17.99406	344	230	315	230	264	-2.111302543	-0.378646096	-0.488353812	0.993810011	0.57249623	-0.735701086	-0.307395637	-0.207370238	0.682533591	0.600006381	Liver_toe	Liver_toe	Liver_toe	0	0	0
https://arctos.database.museum/guid/MSB:Herp:105636	Rana clamitans	Ranidae	MSB:Herp:105636	CXM 119	male	adult	2022	5	IN	Lawrence	McPike Pond, Hoosier National Forest	38.980649	-86.34014	11.575	11.66667	31.87614	921.22076	29.6	-7	36.6	11.23333	-0.35	22.55	-0.35	1149	125	71	17.72309	341	230	313	230	248	-2.224353422	0.040881063	-0.516466495	1.03184074	0.485089799	-0.775094613	0.033188406	-0.219307758	0.708652516	0.598794566	Liver_toe	Liver_toe	Liver_toe	1	0	0
https://arctos.database.museum/guid/MSB:Herp:105637	Rana clamitans	Ranidae	MSB:Herp:105637	CXM 120	male	adult	2022	5	IN	Lawrence	McPike Pond, Hoosier National Forest	38.980649	-86.34014	11.575	11.66667	31.87614	921.22076	29.6	-7	36.6	11.23333	-0.35	22.55	-0.35	1149	125	71	17.72309	341	230	313	230	248	-2.224353422	0.040881063	-0.516466495	1.03184074	0.485089799	-0.775094613	0.033188406	-0.219307758	0.708652516	0.598794566	Liver_toe	Liver_toe	Liver_toe	1	0	0
https://arctos.database.museum/guid/MSB:Herp:105638	Rana clamitans	Ranidae	MSB:Herp:105638	CXM 121	male	adult	2022	5	IN	Lawrence	McPike Pond, Hoosier National Forest	38.980619	-86.33987	11.575	11.66667	31.87614	921.22076	29.6	-7	36.6	11.23333	-0.35	22.55	-0.35	1149	125	71	17.72309	341	230	313	230	248	-2.224353422	0.040881063	-0.516466495	1.03184074	0.485089799	-0.775094613	0.033188406	-0.219307758	0.708652516	0.59878918	Liver_toe	Liver_toe	Liver_toe	1	0	0
https://arctos.database.museum/guid/MSB:Herp:105639	Anaxyrus americanus	Bufonidae	MSB:Herp:105639	CXM 122	unknown	adult	2022	5	IN	Lawrence	trail leading to McPike Pond, Hoosier National Forest	38.980841	-86.340388	11.575	11.66667	31.87614	921.22076	29.6	-7	36.6	11.23333	-0.35	22.55	-0.35	1149	125	71	17.72309	341	230	313	230	248	-2.224353422	0.040881063	-0.516466495	1.03184074	0.485089799	-0.775094613	0.033188406	-0.219307758	0.708652516	0.598829035	Liver_toe	Liver_toe	Liver_toe	0	0	0
https://arctos.database.museum/guid/MSB:Herp:105640	Anaxyrus americanus	Bufonidae	MSB:Herp:105640	CXM 123	male	adult	2022	5	IN	Lawrence	trail by parking lot along McPike Branch Rd, Hoosier National Forest	38.987762	-86.3306	11.52083	11.54167	31.621	918.98279	29.5	-7	36.5	16.28333	-0.38333	22.45	-0.38333	1153	126	71	17.99406	344	230	315	230	264	-2.111302543	-0.378646096	-0.488353812	0.993810011	0.57249623	-0.735701086	-0.307395637	-0.207370238	0.682533591	0.60007155	Liver_toe	Liver_toe	Liver_toe	0	0	0
https://arctos.database.museum/guid/MSB:Herp:105641	Anaxyrus americanus	Bufonidae	MSB:Herp:105641	CXM 124	male	adult	2022	5	IN	Lawrence	trail by parking lot along McPike Branch Rd, Hoosier National Forest	38.987899	-86.330429	11.52083	11.54167	31.621	918.98279	29.5	-7	36.5	16.28333	-0.38333	22.45	-0.38333	1153	126	71	17.99406	344	230	315	230	264	-2.111302543	-0.378646096	-0.488353812	0.993810011	0.57249623	-0.735701086	-0.307395637	-0.207370238	0.682533591	0.600096145	Liver_toe	Liver_toe	Liver_toe	1	0	0
https://arctos.database.museum/guid/MSB:Herp:105642	Anaxyrus fowleri	Bufonidae	MSB:Herp:105642	CXM 125	female	adult	2022	5	IN	Lawrence	trail to Grouse Hollowake, Hoosier National Forest	38.988058	-86.334533	11.56667	11.63333	31.78506	920.66266	29.6	-7	36.6	11.21667	-0.36667	22.51667	-0.36667	1148	125	70	17.87609	341	229	313	229	250	-2.232983342	0.017759451	-0.546366362	1.00516012	0.496015603	-0.778101781	0.014417626	-0.232004173	0.690328673	0.60012469	Liver_toe	Liver_toe	Liver_toe	0	0	0
https://arctos.database.museum/guid/MSB:Herp:105643	Anaxyrus fowleri	Bufonidae	MSB:Herp:105643	CXM 126	unknown	juvenile	2022	5	IN	Lawrence	trail to Grouse Hollowake, Hoosier National Forest	38.988058	-86.334533	11.56667	11.63333	31.78506	920.66266	29.6	-7	36.6	11.21667	-0.36667	22.51667	-0.36667	1148	125	70	17.87609	341	229	313	229	250	-2.232983342	0.017759451	-0.546366362	1.00516012	0.496015603	-0.778101781	0.014417626	-0.232004173	0.690328673	0.60012469	Liver_toe	Liver_toe	Liver_toe	0	0	0
https://arctos.database.museum/guid/MSB:Herp:105644	Anaxyrus fowleri	Bufonidae	MSB:Herp:105644	CXM 127	male	adult	2022	5	IN	Lawrence	Grouse Hollowake, Hoosier National Forest	38.988161	-86.336299	11.56667	11.63333	31.78506	920.66266	29.6	-7	36.6	11.21667	-0.36667	22.51667	-0.36667	1148	125	70	17.87609	341	229	313	229	250	-2.232983342	0.017759451	-0.546366362	1.00516012	0.496015603	-0.778101781	0.014417626	-0.232004173	0.690328673	0.600143182	Liver_toe	Liver_toe	Liver_toe	0	0	0
https://arctos.database.museum/guid/MSB:Herp:105645	Rana sphenocephala	Ranidae	MSB:Herp:105645	CXM 128	unknown	juvenile	2022	6	IN	Lawrence	near intersection of Hickory Ridge Trail 4 and McPike Branch Rd, Hoosier National Forest	38.988837	-86.328747	11.52083	11.54167	31.621	918.98279	29.5	-7	36.5	16.28333	-0.38333	22.45	-0.38333	1153	126	71	17.99406	344	230	315	230	264	-2.111302543	-0.378646096	-0.488353812	0.993810011	0.57249623	-0.735701086	-0.307395637	-0.207370238	0.682533591	0.600264543	Liver_toe	Liver_toe	Liver_toe	0	0	0
https://arctos.database.museum/guid/MSB:Herp:105646	Rana sphenocephala	Ranidae	MSB:Herp:105646	CXM 129	unknown	juvenile	2022	6	IN	Lawrence	near intersection of Hickory Ridge Trail 4 and McPike Branch Rd, Hoosier National Forest	38.988816	-86.328519	11.52083	11.54167	31.621	918.98279	29.5	-7	36.5	16.28333	-0.38333	22.45	-0.38333	1153	126	71	17.99406	344	230	315	230	264	-2.111302543	-0.378646096	-0.488353812	0.993810011	0.57249623	-0.735701086	-0.307395637	-0.207370238	0.682533591	0.600260773	Liver_toe	Liver_toe	Liver_toe	0	0	0
https://arctos.database.museum/guid/MSB:Herp:105656	Rana pipiens	Ranidae	MSB:Herp:105656	CXM 139	unknown	adult	2022	6	IN	Pulaski	Jasper-Pulaski Fish and Wildlife Area	41.143963	-86.916842	9.75833	11.33333	29.20962	1009.71155	29	-9.8	38.8	19.68333	-3.36667	21.7	-3.36667	952	111	39	27.54659	310	151	306	151	216	-3.018717302	-0.736173571	-2.453813139	-0.068037	0.310276936	-1.051897372	-0.597646579	-1.041965479	-0.046726776	0.9871704	Liver_toe	Liver_toe	Liver_toe	1	0	0
https://arctos.database.museum/guid/MSB:Herp:105657	Rana pipiens	Ranidae	MSB:Herp:105657	CXM 140	unknown	adult	2022	6	IN	Pulaski	Jasper-Pulaski Fish and Wildlife Area	41.144004	-86.916846	9.75833	11.33333	29.20962	1009.71155	29	-9.8	38.8	19.68333	-3.36667	21.7	-3.36667	952	111	39	27.54659	310	151	306	151	216	-3.018717302	-0.736173571	-2.453813139	-0.068037	0.310276936	-1.051897372	-0.597646579	-1.041965479	-0.046726776	0.987177761	Liver_toe	Liver_toe	Liver_toe	1	0	0
https://arctos.database.museum/guid/MSB:Herp:105658	Rana pipiens	Ranidae	MSB:Herp:105658	CXM 141	unknown	adult	2022	6	IN	Pulaski	Jasper-Pulaski Fish and Wildlife Area	41.144021	-86.916899	9.75833	11.33333	29.20962	1009.71155	29	-9.8	38.8	19.68333	-3.36667	21.7	-3.36667	952	111	39	27.54659	310	151	306	151	216	-3.018717302	-0.736173571	-2.453813139	-0.068037	0.310276936	-1.051897372	-0.597646579	-1.041965479	-0.046726776	0.987180813	Liver_toe	Liver_toe	Liver_toe	0	0	0
https://arctos.database.museum/guid/MSB:Herp:105663	Hyla chrysoscelis-versicolor complex	Hylidae	MSB:Herp:105663	CXM 146	male	adult	2022	6	OH	Clark	pond off of Funderburg Rd	39.954561	-83.996864	10.65833	11.13333	30.41894	952.33881	29	-7.6	36.6	20.01667	-1.56667	22.03333	-1.56667	986	107	54	21.38568	312	184	295	184	293	-2.395584277	-0.953218663	-1.832063998	0.680268695	0.730920387	-0.834761441	-0.773849939	-0.77795143	0.467198187	0.773639219	Liver_toe	Liver_toe	Liver_toe	0	0	0
https://arctos.database.museum/guid/MSB:Herp:105666	Anaxyrus fowleri	Bufonidae	MSB:Herp:105666	CXM 149	male	adult	2022	6	OH	Preble	on New Market Banta Rd	39.779182	-84.521885	10.62083	11.84167	31.66221	957.44562	29.3	-8.1	37.4	20.05	-1.68333	22	-1.68333	994	112	58	19.87457	305	194	280	194	277	-2.403077511	-0.422318649	-1.666288909	0.89207328	0.643513956	-0.837372521	-0.342850254	-0.707558165	0.612662352	0.742153746	Liver_toe	Liver_toe	Liver_toe	0	0	0
https://arctos.database.museum/guid/MSB:Herp:105667	Anaxyrus fowleri	Bufonidae	MSB:Herp:105667	CXM 150	unknown	juvenile	2022	6	OH	Preble	on New Market Banta Rd	39.789372	-84.520397	10.59167	11.83333	31.55556	957.25421	29.3	-8.2	37.5	20.01667	-1.7	21.98333	-1.7	993	112	58	19.98075	305	194	280	194	284	-2.423662066	-0.424314193	-1.668854571	0.887214625	0.68175427	-0.844545382	-0.344470293	-0.708647625	0.609325502	0.743983138	Liver_toe	Liver_toe	Liver_toe	0	0	0
https://arctos.database.museum/guid/MSB:Herp:105668	Anaxyrus fowleri	Bufonidae	MSB:Herp:105668	CXM 151	female	adult	2022	6	OH	Preble	on Pyrmont Rd	39.802581	-84.528186	10.57917	11.84167	31.66221	956.91138	29.3	-8.1	37.4	20	-1.71667	21.96667	-1.71667	993	112	58	19.94829	306	194	281	194	279	-2.412271217	-0.421132375	-1.662185351	0.881998296	0.65443976	-0.840576145	-0.341887203	-0.705815666	0.605743006	0.746354526	Liver_toe	Liver_toe	Liver_toe	0	0	0
https://arctos.database.museum/guid/MSB:Herp:105669	Anaxyrus americanus	Bufonidae	MSB:Herp:105669	CXM 152	male	adult	2022	6	OH	Greene	on Hedges Rd	39.649707	-83.967357	10.8875	11.24167	30.96878	934.9942	29	-7.3	36.3	20.06667	-1.1	22.06667	-1.1	1010	113	59	20.11307	311	194	290	194	283	-2.254802297	-0.895271421	-1.568394839	0.832193459	0.676291368	-0.785704779	-0.726806724	-0.665989294	0.571537803	0.718909334	Liver_toe	Liver_toe	Liver_toe	0	0	0
https://arctos.database.museum/guid/MSB:Herp:105670	Anaxyrus americanus	Bufonidae	MSB:Herp:105670	CXM 153	unknown	adult	2022	6	OH	Warren	Furnas-Oglesby Rd	39.526643	-84.023769	11.10417	11.35833	31.46353	925.28735	29.2	-6.9	36.1	20.15	-0.76667	22.16667	-0.76667	1024	115	62	19.60317	313	201	289	201	266	-2.111756067	-0.80093179	-1.403323338	0.916603969	0.583422034	-0.73585912	-0.650219137	-0.595894793	0.629509656	0.696815877	Liver_toe	Liver_toe	Liver_toe	0	0	0
https://arctos.database.museum/guid/MSB:Herp:105671	Anaxyrus americanus	Bufonidae	MSB:Herp:105671	CXM 154	unknown	juvenile	2022	6	OH	Warren	Furnas-Oglesby Rd	39.521483	-84.033299	11.07917	11.29167	31.36574	925.35858	29.1	-6.9	36	20.11667	-0.8	22.13333	-0.8	1030	116	63	19.48101	315	203	290	203	279	-2.129826073	-0.859891214	-1.338489765	0.928702187	0.65443976	-0.742155765	-0.698084069	-0.568364439	0.637818528	0.695889512	Liver_toe	Liver_toe	Liver_toe	0	0	0
https://arctos.database.museum/guid/MSB:Herp:105672	Pseudacris crucifer	Hylidae	MSB:Herp:105672	CXM 155	male	adult	2022	6	OH	Preble	on New Market Banta Rd	39.771394	-84.522192	10.6375	11.875	31.66667	957.76758	29.4	-8.1	37.5	20.06667	-1.66667	22.03333	-1.66667	995	112	58	19.81985	305	195	280	195	277	-2.391942991	-0.38474683	-1.654978531	0.900349281	0.643513956	-0.833492604	-0.312348386	-0.702755426	0.618346184	0.74075558	Liver_toe	Liver_toe	Liver_toe	1	0	0
https://arctos.database.museum/guid/MSB:Herp:105673	Hyla chrysoscelis-versicolor complex	Hylidae	MSB:Herp:105673	CXM 156	female	adult	2022	6	OH	Warren	Wilson Rd	39.547998	-84.006873	11.06667	11.4	31.49171	927.70819	29.2	-7	36.2	20.16667	-0.83333	22.16667	-0.83333	1020	115	62	19.84502	313	200	289	200	261	-2.132432838	-0.770738087	-1.421015897	0.899757041	0.556107524	-0.743064114	-0.625707032	-0.603407605	0.617939442	0.700649702	Liver_toe	Liver_toe	Liver_toe	0	0	0
https://arctos.database.museum/guid/MSB:Herp:105674	Hyla chrysoscelis-versicolor complex	Hylidae	MSB:Herp:105674	CXM 157	female	adult	2022	6	OH	Warren	Furnas-Oglesby Rd	39.534793	-84.016758	11.09167	11.38333	31.53278	927.53546	29.2	-6.9	36.1	20.16667	-0.81667	22.18333	-0.81667	1022	115	62	19.63174	313	201	289	201	265	-2.115161847	-0.783615738	-1.406615777	0.915285303	0.577959132	-0.737045892	-0.636161475	-0.597292866	0.628604017	0.698279032	Liver_toe	Liver_toe	Liver_toe	0	0	0
https://arctos.database.museum/guid/MSB:Herp:105675	Hyla chrysoscelis-versicolor complex	Hylidae	MSB:Herp:105675	CXM 158	male	adult	2022	6	OH	Warren	near intersection of Middletown Rd and Clarksville Rd	39.501697	-84.058682	11.0125	11.375	31.5097	927.82526	29.1	-7	36.1	20.08333	-0.86667	22.11667	-0.86667	1034	117	63	19.49878	316	203	290	203	286	-2.150749573	-0.799172717	-1.320532619	0.915641233	0.692680073	-0.749446734	-0.648791072	-0.560739276	0.628848464	0.692337367	Liver_toe	Liver_toe	Liver_toe	0	0	0
https://arctos.database.museum/guid/MSB:Herp:105676	Hyla chrysoscelis-versicolor complex	Hylidae	MSB:Herp:105676	CXM 159	male	adult	2022	6	OH	Warren	near intersection of Middletown Rd and Clarksville Rd	39.501697	-84.058682	11.0125	11.375	31.5097	927.82526	29.1	-7	36.1	20.08333	-0.86667	22.11667	-0.86667	1034	117	63	19.49878	316	203	290	203	286	-2.150749573	-0.799172717	-1.320532619	0.915641233	0.692680073	-0.749446734	-0.648791072	-0.560739276	0.628848464	0.692337367	Liver_toe	Liver_toe	Liver_toe	0	0	0
https://arctos.database.museum/guid/MSB:Herp:105678	Anaxyrus americanus	Bufonidae	MSB:Herp:105678	CXM 161	male	adult	2022	6	MI	Clinton	Pratt Rd	42.900218	-84.429009	8.24583	10.95833	28.9903	992.68567	27.7	-10.1	37.8	19.16667	-4.41667	20.11667	-4.41667	790	93	33	27.33645	246	126	238	126	248	-3.456833916	-1.222462728	-3.60742819	0.317731382	0.485089799	-1.204562782	-0.992429904	-1.531826357	0.218213078	1.302467672	Liver_toe	Liver_toe	Liver_toe	0	0	0
https://arctos.database.museum/guid/MSB:Herp:105679	Anaxyrus americanus	Bufonidae	MSB:Herp:105679	CXM 162	female	adult	2022	6	MI	Clinton	Pratt Rd	42.900215	-84.431948	8.24583	10.95833	28.9903	992.68567	27.7	-10.1	37.8	19.16667	-4.41667	20.11667	-4.41667	790	93	33	27.33645	246	126	238	126	248	-3.456833916	-1.222462728	-3.60742819	0.317731382	0.485089799	-1.204562782	-0.992429904	-1.531826357	0.218213078	1.302467133	Liver_toe	Liver_toe	Liver_toe	0	0	0
https://arctos.database.museum/guid/MSB:Herp:105680	Anaxyrus americanus	Bufonidae	MSB:Herp:105680	CXM 163	male	adult	2022	6	MI	Clinton	Upton Rd	42.915381	-84.404513	8.225	10.95	29.04509	993.43872	27.6	-10.1	37.7	19.15	-4.43333	20.1	-4.43333	791	93	33	27.30706	247	126	239	126	248	-3.465979934	-1.242290203	-3.599286394	0.312381315	0.485089799	-1.207749789	-1.008526411	-1.528369097	0.214538733	1.305189858	Liver_toe	Liver_toe	Liver_toe	0	0	0
https://arctos.database.museum/guid/MSB:Herp:105684	Hyla chrysoscelis-versicolor complex	Hylidae	MSB:Herp:105684	CXM 167	male	adult	2022	6	MI	Clinton	Chandler Rd	42.886403	-84.478003	8.29583	11.09167	29.34303	997.77814	27.8	-10	37.8	19.25	-4.41667	20.25	-4.41667	792	93	34	27.26969	246	127	239	127	250	-3.415640021	-1.118066321	-3.573932393	0.337032436	0.496015603	-1.190208424	-0.907677941	-1.517602999	0.231468748	1.29998749	Liver_toe	Liver_toe	Liver_toe	0	0	0
https://arctos.database.museum/guid/MSB:Herp:105685	Hyla chrysoscelis-versicolor complex	Hylidae	MSB:Herp:105685	CXM 168	male	adult	2022	6	MI	Clinton	Chandler Rd	42.886905	-84.477987	8.29583	11.09167	29.34303	997.77814	27.8	-10	37.8	19.25	-4.41667	20.25	-4.41667	792	93	34	27.26969	246	127	239	127	250	-3.415640021	-1.118066321	-3.573932393	0.337032436	0.496015603	-1.190208424	-0.907677941	-1.517602999	0.231468748	1.300077613	Liver_toe	Liver_toe	Liver_toe	0	0	0
https://arctos.database.museum/guid/MSB:Herp:105686	Hyla chrysoscelis-versicolor complex	Hylidae	MSB:Herp:105686	CXM 169	female	adult	2022	6	MI	Clinton	Pratt Rd	42.900139	-84.427739	8.24583	10.95833	28.9903	992.68567	27.7	-10.1	37.8	19.16667	-4.41667	20.11667	-4.41667	790	93	33	27.33645	246	126	238	126	248	-3.456833916	-1.222462728	-3.60742819	0.317731382	0.485089799	-1.204562782	-0.992429904	-1.531826357	0.218213078	1.302453489	Liver_toe	Liver_toe	Liver_toe	0	0	0
https://arctos.database.museum/guid/MSB:Herp:105687	Anaxyrus americanus	Bufonidae	MSB:Herp:105687	CXM 170	unknown	juvenile	2022	6	MI	Otsego	Whitehouse Trail	45.070127	-84.544538	6.025	12.31667	30.71488	1020.7807	26.9	-13.2	40.1	17.28333	-5.96667	18.23333	-6.83333	801	96	34	26.34462	266	135	245	138	325	-4.356486234	-0.304433156	-3.353951215	0.318708373	0.90573325	-1.518054181	-0.247147468	-1.42419214	0.21888406	1.692027495	Liver_toe	Liver_toe	Liver_toe	0	0	0
https://arctos.database.museum/guid/MSB:Herp:105688	Anaxyrus americanus	Bufonidae	MSB:Herp:105688	CXM 171	unknown	juvenile	2022	6	MI	Otsego	Whitehouse Trail	45.070134	-84.539021	6.02917	12.375	30.78358	1020.12354	26.9	-13.3	40.2	17.26667	-5.96667	18.2	-6.85	794	95	34	26.25843	264	134	243	138	318	-4.367479898	-0.263468205	-3.390490291	0.341257189	0.867492936	-1.521885015	-0.21389096	-1.439707769	0.234370244	1.692028751	Liver_toe	Liver_toe	Liver_toe	0	0	0
https://arctos.database.museum/guid/MSB:Herp:105689	Anaxyrus americanus	Bufonidae	MSB:Herp:105689	CXM 172	male	adult	2022	6	MI	Otsego	Seymore Road	45.069974	-84.586539	5.78333	12.05	30.2005	1024.17004	26.5	-13.4	39.9	17.05	-6.26667	18.01667	-7.11667	810	93	34	26.47204	267	134	252	137	407	-4.492838464	-0.530666459	-3.35307707	0.306866853	1.353691211	-1.565567259	-0.430810078	-1.42382095	0.210751485	1.692000027	Liver_toe	Liver_toe	Liver_toe	1	0	0
https://arctos.database.museum/guid/MSB:Herp:105693	Pseudacris crucifer	Hylidae	MSB:Herp:105693	CXM 176	female	adult	2022	6	MI	Otsego	Seymore Road	45.069925	-84.605529	5.91667	12.11667	30.21613	1026.76526	26.8	-13.3	40.1	17.21667	-6.16667	18.18333	-7.01667	811	96	34	26.69419	269	135	251	138	368	-4.432092918	-0.445756551	-3.314516019	0.272365013	1.140638034	-1.544399964	-0.361877807	-1.407446727	0.187056146	1.69199123	Liver_toe	Liver_toe	Liver_toe	0	0	0
https://arctos.database.museum/guid/MSB:Herp:105694	Pseudacris crucifer	Hylidae	MSB:Herp:105694	CXM 177	male	adult	2022	6	MI	Otsego	Whitehouse Trail	45.08793	-84.530618	6	12.36667	30.83957	1018.55511	26.8	-13.3	40.1	17.2	-5.98333	18.15	-6.85	794	94	34	25.69995	262	135	242	138	320	-4.3771161	-0.282778832	-3.397912044	0.389516737	0.87841874	-1.525242831	-0.229567873	-1.442859277	0.267514167	1.695223635	Liver_toe	Liver_toe	Liver_toe	0	0	0
https://arctos.database.museum/guid/MSB:Herp:105695	Pseudacris crucifer	Hylidae	MSB:Herp:105695	CXM 178	male	adult	2022	6	MI	Otsego	Whitehouse Trail	45.091102	-84.530647	6	12.36667	30.83957	1018.55511	26.8	-13.3	40.1	17.2	-5.98333	18.15	-6.85	794	94	34	25.69995	262	135	242	138	320	-4.3771161	-0.282778832	-3.397912044	0.389516737	0.87841874	-1.525242831	-0.229567873	-1.442859277	0.267514167	1.695793098	Liver_toe	Liver_toe	Liver_toe	0	0	0
https://arctos.database.museum/guid/MSB:Herp:105696	Hyla chrysoscelis-versicolor complex	Hylidae	MSB:Herp:105696	CXM 179	female	adult	2022	6	MI	Otsego	Seymore Road	45.06996	-84.561594	5.9125	12.225	30.5625	1021.81909	26.7	-13.3	40	17.16667	-6.1	18.1	-6.98333	804	94	34	26.06643	265	135	248	138	360	-4.421115708	-0.390927921	-3.358646038	0.342400641	1.096934819	-1.540574863	-0.317366371	-1.426185708	0.23515555	1.691997513	Liver_toe	Liver_toe	Liver_toe	0	0	0
https://arctos.database.museum/guid/MSB:Herp:105697	Hyla chrysoscelis-versicolor complex	Hylidae	MSB:Herp:105697	CXM 180	female	adult	2022	6	MI	Otsego	Whitehouse Trail	45.070067	-84.547312	6.025	12.31667	30.71488	1020.7807	26.9	-13.2	40.1	17.28333	-5.96667	18.23333	-6.83333	801	96	34	26.34462	266	135	245	138	325	-4.356486234	-0.304433156	-3.353951215	0.318708373	0.90573325	-1.518054181	-0.247147468	-1.42419214	0.21888406	1.692016723	Liver_toe	Liver_toe	Liver_toe	0	0	0
https://arctos.database.museum/guid/MSB:Herp:105699	Hyla chrysoscelis-versicolor complex	Hylidae	MSB:Herp:105699	CXM 182	male	adult	2022	6	MI	Otsego	Whitehouse Trail	45.081022	-84.530751	6.02917	12.40833	30.8665	1019.52856	26.9	-13.3	40.2	17.25	-5.96667	18.18333	-6.85	794	94	34	25.98844	263	134	243	138	316	-4.365199767	-0.241243742	-3.399910713	0.365870036	0.856567132	-1.521090484	-0.19584851	-1.443707974	0.251273973	1.693983454	Liver_toe	Liver_toe	Liver_toe	0	0	0
https://arctos.database.museum/guid/MSB:Herp:105700	Anaxyrus americanus	Bufonidae	MSB:Herp:105700	CXM 183	male	adult	2022	6	MI	Marquette	Road 510, Negaunee Township	46.562354	-87.548347	4.575	10.63333	27.90901	1015.91766	24.2	-13.9	38.1	12.3	-8.06667	16.83333	-8.06667	832	95	40	21.03928	262	152	230	152	404	-5.180305994	-1.578203378	-3.069247141	0.810603691	1.337302505	-1.805121088	-1.281230251	-1.303297923	0.556710278	1.959924298	Liver_toe	Liver_toe	Liver_toe	0	0	0
https://arctos.database.museum/guid/MSB:Herp:105701	Anaxyrus americanus	Bufonidae	MSB:Herp:105701	CXM 184	male	adult	2022	6	MI	Marquette	Road 510, Negaunee Township	46.574479	-87.573666	4.45	10.71667	28.0541	1017.37183	24.1	-14.1	38.2	12.2	-8.2	16.71667	-8.2	830	96	40	21.24192	262	152	229	152	425	-5.236360766	-1.53048277	-3.068503891	0.795755083	1.452023446	-1.824653844	-1.242489308	-1.302982316	0.54651248	1.962101078	Liver_toe	Liver_toe	Liver_toe	1	0	0
https://arctos.database.museum/guid/MSB:Herp:105702	Anaxyrus americanus	Bufonidae	MSB:Herp:105702	CXM 185	male	adult	2022	6	MI	Marquette	Road 510, Negaunee Township	46.587772	-87.584461	4.32083	10.775	28.13316	1019.11603	24	-14.3	38.3	12.03333	-8.36667	16.61667	-8.36667	832	96	40	21.54847	263	152	233	152	455	-5.298584258	-1.494805449	-3.053353504	0.764724497	1.615910505	-1.846336142	-1.213525447	-1.29654899	0.525201146	1.964487546	Liver_toe	Liver_toe	Liver_toe	0	0	0
https://arctos.database.museum/guid/MSB:Herp:105706	Pseudacris crucifer	Hylidae	MSB:Herp:105706	CXM 189	female	adult	2022	6	MI	Marquette	Road 510, Negaunee Township	46.577787	-87.574685	4.425	10.7	28.08399	1015.59094	24	-14.1	38.1	12.13333	-8.2	16.68333	-8.2	831	96	40	21.24528	262	152	231	152	432	-5.244242684	-1.554826109	-3.061123219	0.78871767	1.49026376	-1.827400364	-1.262251921	-1.299848253	0.541679292	1.962694957	Liver_toe	Liver_toe	Liver_toe	0	0	0
https://arctos.database.museum/guid/MSB:Herp:105710	Rana pipiens	Ranidae	MSB:Herp:105710	CXM 193	unknown	adult	2022	6	MI	Alger	North Rumley Road	46.381629	-87.032716	4.89167	10.63333	27.90901	1006.13312	24.5	-13.6	38.1	12.65	-6.73333	16.9	-7.71667	828	105	33	29.78588	280	132	245	137	302	-5.023431352	-1.553361078	-3.259531762	0.007671521	0.780086505	-1.750456803	-1.261062567	-1.384098699	0.005268684	1.927479067	Liver_toe	Liver_toe	Liver_toe	1	0	0
https://arctos.database.museum/guid/MSB:Herp:105711	Rana pipiens	Ranidae	MSB:Herp:105711	CXM 194	female	adult	2022	6	MI	Alger	Road 339, south of Silver Lake	46.398304	-87.022883	4.93333	10.56667	27.95415	1002.31628	24.4	-13.4	37.8	12.7	-6.65	16.9	-7.63333	832	105	34	29.22851	281	136	245	140	296	-4.988668079	-1.623211744	-3.193711351	0.06489759	0.747309093	-1.738343249	-1.317769318	-1.356149303	0.044570677	1.9304727	Liver_toe	Liver_toe	Liver_toe	0	0	0
https://arctos.database.museum/guid/MSB:Herp:105712	Rana pipiens	Ranidae	MSB:Herp:105712	CXM 195	unknown	adult	2022	6	MI	Alger	North Rumley Road	46.364287	-87.032755	4.85	10.7	28.08399	1006.67773	24.4	-13.7	38.1	12.63333	-6.78333	16.86667	-7.76667	831	104	33	29.88476	282	132	248	137	314	-5.043289184	-1.521319633	-3.249099641	-0.004651171	0.845641328	-1.757376431	-1.235050414	-1.379668896	-0.003194353	1.92436569	Liver_toe	Liver_toe	Liver_toe	1	0	0
https://arctos.database.museum/guid/MSB:Herp:105713	Hyla chrysoscelis-versicolor complex	Hylidae	MSB:Herp:105713	CXM 196	female	adult	2022	6	MI	Alger	North Rumley Road	46.3884	-87.03277	4.91667	10.6	27.89474	1005.01093	24.5	-13.5	38	12.7	-6.7	16.91667	-7.65	834	104	34	29.00953	280	135	247	140	301	-5.002720299	-1.581405415	-3.200181233	0.076538184	0.774623603	-1.743239863	-1.283829755	-1.358896616	0.05256526	1.928694653	Liver_toe	Liver_toe	Liver_toe	0	0	0
https://arctos.database.museum/guid/MSB:Herp:105714	Hyla chrysoscelis-versicolor complex	Hylidae	MSB:Herp:105714	CXM 197	male	adult	2022	6	MI	Alger	North Rumley Road	46.388011	-87.03276	4.91667	10.6	27.89474	1005.01093	24.5	-13.5	38	12.7	-6.7	16.91667	-7.65	834	104	34	29.00953	280	135	247	140	301	-5.002720299	-1.581405415	-3.200181233	0.076538184	0.774623603	-1.743239863	-1.283829755	-1.358896616	0.05256526	1.928624816	Liver_toe	Liver_toe	Liver_toe	0	0	0
https://arctos.database.museum/guid/MSB:Herp:105715	Pseudacris crucifer	Hylidae	MSB:Herp:105715	CXM 198	female	adult	2022	6	MI	Marquette	Midway Drive	46.538764	-87.506267	4.67917	10.70833	28.03229	1020.43097	24.4	-13.8	38.2	12.38333	-8	17	-8	826	94	40	21.09734	260	151	230	151	396	-5.130391941	-1.496353724	-3.103618118	0.81767187	1.293599289	-1.787728118	-1.214782381	-1.31789291	0.561564596	1.955689229	Liver_toe	Liver_toe	Liver_toe	0	0	0
https://arctos.database.museum/guid/MSB:Herp:105716	Pseudacris crucifer	Hylidae	MSB:Herp:105716	CXM 199	unknown	juvenile	2022	6	MI	Marquette	Old Road 510/Neejee Rd	46.564704	-87.547698	4.575	10.63333	27.90901	1015.91766	24.2	-13.9	38.1	12.3	-8.06667	16.83333	-8.06667	832	95	40	21.03928	262	152	230	152	404	-5.180305994	-1.578203378	-3.069247141	0.810603691	1.337302505	-1.805121088	-1.281230251	-1.303297923	0.556710278	1.96034619	Liver_toe	Liver_toe	Liver_toe	0	0	0
https://arctos.database.museum/guid/MSB:Herp:105719	Anaxyrus americanus	Bufonidae	MSB:Herp:105719	CXM 202	female	adult	2022	6	WI	Sauk	Shadyane, east of Highway	43.546791	-89.6789	7.325	12.26667	28.59363	1109.49109	28.1	-14.8	42.9	20.35	-7.1	20.35	-7.1	820	107	25	42.95486	303	87	303	87	259	-4.357742333	-0.17763227	-3.713033555	-1.267813101	0.545181721	-1.518491879	-0.144206913	-1.576669684	-0.870714742	1.418545748	Liver_toe	Liver_toe	Liver_toe	0	0	0
https://arctos.database.museum/guid/MSB:Herp:105720	Hyla chrysoscelis-versicolor complex	Hylidae	MSB:Herp:105720	CXM 203	female	adult	2022	6	WI	Sauk	Shadyane, between Highways A and	43.546872	-89.72967	7.22917	12.24167	28.46899	1113.00879	28	-15	43	19.2	-7.25	20.28333	-7.25	818	107	25	43.66967	304	86	303	86	282	-4.452180377	-0.133321048	-3.72906271	-1.3095142	0.670828466	-1.551399608	-0.108233807	-1.583476163	-0.899354423	1.41856029	Liver_toe	Liver_toe	Liver_toe	0	0	0
https://arctos.database.museum/guid/MSB:Herp:105721	Hyla chrysoscelis-versicolor complex	Hylidae	MSB:Herp:105721	CXM 204	female	adult	2022	6	WI	Sauk	Shadyane, between Highways A and	43.547196	-89.713266	7.30417	12.275	28.54651	1111.104	28.1	-14.9	43	20.33333	-7.15	20.33333	-7.15	816	106	25	43.46947	302	86	302	86	257	-4.380374769	-0.168177562	-3.748532439	-1.281403994	0.534255917	-1.526378341	-0.136531313	-1.591743616	-0.880048761	1.418618457	Liver_toe	Liver_toe	Liver_toe	0	0	0
https://arctos.database.museum/guid/MSB:Herp:105722	Hyla chrysoscelis-versicolor complex	Hylidae	MSB:Herp:105722	CXM 205	male	adult	2022	6	WI	Sauk	Shadyane, between Highways A and	43.54722	-89.707836	7.33333	12.3	28.60465	1112.15259	28.1	-14.9	43	20.38333	-7.15	20.38333	-7.15	819	107	25	43.2167	303	87	303	87	254	-4.371280457	-0.15223796	-3.717156649	-1.279784944	0.517867211	-1.523209352	-0.123591092	-1.578420478	-0.878936822	1.418622766	Liver_toe	Liver_toe	Liver_toe	0	0	0
https://arctos.database.museum/guid/MSB:Herp:105723	Anaxyrus americanus	Bufonidae	MSB:Herp:105723	CXM 206	female	adult	2022	6	MN	Milleacs	130th Street, West of CR 4	45.734731	-93.598862	5.55833	12.65	27.02991	1218.48425	27.8	-19	46.8	19.68333	-10.41667	19.68333	-10.41667	734	115	18	54.11591	310	63	310	63	312	-5.524571085	0.211408862	-4.185186675	-2.133314168	0.834715524	-1.925083148	0.171627708	-1.777160603	-1.465127703	1.811342644	Liver_toe	Liver_toe	Liver_toe	0	0	0
https://arctos.database.museum/guid/MSB:Herp:105724	Anaxyrus americanus	Bufonidae	MSB:Herp:105724	CXM 207	female	adult	2022	6	MN	Milleacs	130th Street, West of CR 4	45.734601	-93.587504	5.55	12.66667	27.12348	1218.31665	27.8	-18.9	46.7	19.66667	-10.43333	19.66667	-10.43333	735	115	18	54.20078	311	63	311	63	311	-5.514084658	0.219099095	-4.17818809	-2.14388557	0.829252623	-1.921429064	0.177870858	-1.774188786	-1.472387981	1.811319305	Liver_toe	Liver_toe	Liver_toe	0	0	0
https://arctos.database.museum/guid/MSB:Herp:105725	Anaxyrus americanus	Bufonidae	MSB:Herp:105725	CXM 208	unknown	adult	2022	6	MN	Milleacs	130th Street, East of 52nd Ave.	45.734277	-93.515782	5.55417	12.69167	27.17702	1214.66504	27.7	-19	46.7	19.61667	-10.38333	19.61667	-10.38333	735	113	18	53.96654	310	62	310	62	300	-5.52386405	0.222787032	-4.208914112	-2.114209404	0.769160701	-1.924836775	0.180864829	-1.787236012	-1.452006843	1.811261138	Liver_toe	Liver_toe	Liver_toe	0	0	0
https://arctos.database.museum/guid/MSB:Herp:105732	Rana pipiens	Ranidae	MSB:Herp:105732	CXM 215	unknown	adult	2022	6	MN	Milleacs	125th St, next to jct. w/ 50th Ave/Jarvi St. NW	45.724747	-93.513116	5.55417	12.675	27.14133	1214.44421	27.7	-19	46.7	19.6	-10.38333	19.6	-10.38333	736	113	18	53.65599	310	63	310	63	309	-5.527118226	0.212184293	-4.195044066	-2.09424275	0.818326819	-1.925970721	0.172257225	-1.781346358	-1.438294048	1.809550235	Liver_toe	Liver_toe	Liver_toe	0	0	0
https://arctos.database.museum/guid/MSB:Herp:105733	Rana pipiens	Ranidae	MSB:Herp:105733	CXM 216	female	adult	2022	6	MN	Milleacs	97th Avenue	45.732413	-93.612332	5.5875	12.65833	27.10564	1219.12805	27.8	-18.9	46.7	19.73333	-10.38333	19.73333	-10.38333	737	115	18	54.29438	310	63	310	63	312	-5.501153555	0.212958907	-4.18246245	-2.141450049	0.834715524	-1.916923113	0.172886079	-1.776003812	-1.470715303	1.810926498	Liver_toe	Liver_toe	Liver_toe	0	0	0
https://arctos.database.museum/guid/MSB:Herp:105734	Hyla chrysoscelis-versicolor complex	Hylidae	MSB:Herp:105734	CXM 217	female	adult	2022	6	MN	Milleacs	CR 2, west of 100th Ave	45.749616	-93.620952	5.55417	12.64167	27.01211	1220.66016	27.8	-19	46.8	19.71667	-10.45	19.71667	-10.45	740	117	18	54.30791	313	63	313	63	321	-5.527481595	0.206131044	-4.141588965	-2.180189	0.883881642	-1.92609734	0.167343027	-1.758647658	-1.497320625	1.814014921	Liver_toe	Liver_toe	Liver_toe	0	0	0
https://arctos.database.museum/guid/MSB:Herp:105735	Hyla chrysoscelis-versicolor complex	Hylidae	MSB:Herp:105735	CXM 218	female	adult	2022	6	MN	Milleacs	Falcon Rd, near jct. w/ 125th St	45.72609	-93.547129	5.55417	12.65833	27.16381	1215.36279	27.7	-18.9	46.6	19.63333	-10.38333	19.63333	-10.38333	736	113	18	53.67779	309	63	309	63	309	-5.512949145	0.197652081	-4.201606628	-2.088539291	0.818326819	-1.921033385	0.160459564	-1.784133027	-1.434377	1.809791341	Liver_toe	Liver_toe	Liver_toe	0	0	0
https://arctos.database.museum/guid/MSB:Herp:105736	Hyla chrysoscelis-versicolor complex	Hylidae	MSB:Herp:105736	CXM 219	female	adult	2022	6	MN	Milleacs	130th Street, west of CR 4	45.735227	-93.631201	5.57917	12.625	26.9765	1219.97107	27.8	-19	46.8	19.71667	-10.41667	19.71667	-10.41667	736	117	18	54.53402	312	63	312	63	318	-5.523536772	0.195176441	-4.156208895	-2.183848094	0.867492936	-1.924722733	0.158449769	-1.764855736	-1.499833635	1.81143169	Liver_toe	Liver_toe	Liver_toe	0	0	0
https://arctos.database.museum/guid/MSB:Herp:105737	Hyla chrysoscelis-versicolor complex	Hylidae	MSB:Herp:105737	CXM 220	male	adult	2022	6	MN	Sherburne	325th Ave by large pond	45.558257	-93.758361	5.94583	12.65833	27.33981	1212.57703	28.1	-18.2	46.3	20.01667	-9.91667	20.01667	-9.91667	735	115	18	53.81417	307	61	307	61	310	-5.29465086	0.229961871	-4.218216886	-2.110957882	0.823789721	-1.844965516	0.186689567	-1.79118626	-1.449773746	1.779660587	Liver_toe	Liver_toe	Liver_toe	0	0	0
https://arctos.database.museum/guid/MSB:Herp:105738	Hyla chrysoscelis-versicolor complex	Hylidae	MSB:Herp:105738	CXM 221	female	adult	2022	6	MN	Sherburne	325th Ave by large pond	45.558257	-93.758361	5.94583	12.65833	27.33981	1212.57703	28.1	-18.2	46.3	20.01667	-9.91667	20.01667	-9.91667	735	115	18	53.81417	307	61	307	61	310	-5.29465086	0.229961871	-4.218216886	-2.110957882	0.823789721	-1.844965516	0.186689567	-1.79118626	-1.449773746	1.779660587	Liver_toe	Liver_toe	Liver_toe	0	0	0
https://arctos.database.museum/guid/MSB:Herp:105739	Hyla chrysoscelis-versicolor complex	Hylidae	MSB:Herp:105739	CXM 222	male	adult	2022	6	MN	Sherburne	325th Ave by large pond	45.557984	-93.758662	5.94583	12.65833	27.33981	1212.57703	28.1	-18.2	46.3	20.01667	-9.91667	20.01667	-9.91667	735	115	18	53.81417	307	61	307	61	310	-5.29465086	0.229961871	-4.218216886	-2.110957882	0.823789721	-1.844965516	0.186689567	-1.79118626	-1.449773746	1.779611576	Liver_toe	Liver_toe	Liver_toe	0	0	0
https://arctos.database.museum/guid/MSB:Herp:105742	Anaxyrus americanus	Bufonidae	MSB:Herp:105742	CXM 225	female	adult	2022	6	MN	Itasca	Road 445	47.209964	-93.297326	3.74583	12.89167	27.31285	1223.88623	26.1	-21.1	47.2	17.88333	-12.4	17.88333	-12.4	710	112	15	58.47029	318	60	318	60	397	-6.340580563	0.202809752	-4.320872976	-2.4180358	1.299062191	-2.209428497	0.164646707	-1.834777233	-1.660670187	2.076188546	Liver_toe	Liver_toe	Liver_toe	0	0	0
https://arctos.database.museum/guid/MSB:Herp:105743	Anaxyrus americanus	Bufonidae	MSB:Herp:105743	CXM 226	male	adult	2022	6	MN	Itasca	Road 445	47.209964	-93.294887	3.74583	12.89167	27.31285	1223.88623	26.1	-21.1	47.2	17.88333	-12.4	17.88333	-12.4	710	112	15	58.47029	318	60	318	60	397	-6.340580563	0.202809752	-4.320872976	-2.4180358	1.299062191	-2.209428497	0.164646707	-1.834777233	-1.660670187	2.076188546	Liver_toe	Liver_toe	Liver_toe	0	0	0
https://arctos.database.museum/guid/MSB:Herp:105744	Anaxyrus americanus	Bufonidae	MSB:Herp:105744	CXM 227	female	adult	2022	6	MN	Itasca	Road 445	47.209912	-93.294002	3.74583	12.89167	27.31285	1223.88623	26.1	-21.1	47.2	17.88333	-12.4	17.88333	-12.4	710	112	15	58.47029	318	60	318	60	397	-6.340580563	0.202809752	-4.320872976	-2.4180358	1.299062191	-2.209428497	0.164646707	-1.834777233	-1.660670187	2.07617921	Liver_toe	Liver_toe	Liver_toe	0	0	0
https://arctos.database.museum/guid/MSB:Herp:105746	Hyla chrysoscelis-versicolor complex	Hylidae	MSB:Herp:105746	CXM 229	female	adult	2022	6	MN	Itasca	South Feeley Road	47.176119	-93.214728	3.6625	12.80833	27.30988	1218.02588	25.8	-21.1	46.9	17.68333	-12.4	17.68333	-12.4	713	112	15	58.99586	321	59	321	59	435	-6.378320621	0.103177045	-4.311847862	-2.467900964	1.506652466	-2.222579337	0.083762051	-1.830944888	-1.694916823	2.070112415	Liver_toe	Liver_toe	Liver_toe	0	0	0
https://arctos.database.museum/guid/MSB:Herp:105747	Hyla chrysoscelis-versicolor complex	Hylidae	MSB:Herp:105747	CXM 230	male	adult	2022	6	MN	Itasca	South Feeley Road	47.162128	-93.226319	3.70833	12.76667	27.22104	1218.54578	25.9	-21	46.9	17.76667	-12.36667	17.76667	-12.36667	711	112	15	58.72852	321	59	321	59	424	-6.350390576	0.086796714	-4.312179618	-2.455697443	1.446560544	-2.212846878	0.070464034	-1.831085762	-1.68653563	2.067600636	Liver_toe	Liver_toe	Liver_toe	0	0	0
https://arctos.database.museum/guid/MSB:Herp:105748	Hyla chrysoscelis-versicolor complex	Hylidae	MSB:Herp:105748	CXM 231	unknown	juvenile	2022	6	MN	Itasca	South Feeley Road	47.13731	-93.225273	3.75833	12.71667	27.17236	1217.70239	25.9	-20.9	46.8	17.81667	-12.3	17.81667	-12.3	710	112	15	59.37384	321	59	321	59	414	-6.325418366	0.049740156	-4.320139565	-2.485193156	1.391931524	-2.204145102	0.040380469	-1.834465803	-1.706792837	2.063145105	Liver_toe	Liver_toe	Liver_toe	0	0	0
https://arctos.database.museum/guid/MSB:Herp:105749	Rana pipiens	Ranidae	MSB:Herp:105749	CXM 232	unknown	adult	2022	6	MN	Itasca	Arbo Rd/CR 325	47.364151	-93.504988	3.72917	12.75833	27.03037	1227.90747	25.9	-21.3	47.2	17.88333	-12.46667	17.88333	-12.46667	707	113	15	58.39694	318	60	318	60	403	-6.396634672	0.093236647	-4.315916145	-2.423724267	1.331839603	-2.228961022	0.075692154	-1.832672408	-1.66457694	2.103869458	Liver_toe	Liver_toe	Liver_toe	1	0	0
https://arctos.database.museum/guid/MSB:Herp:105750	Rana pipiens	Ranidae	MSB:Herp:105750	CXM 233	unknown	adult	2022	6	MN	Itasca	Arbo Rd/CR 325	47.364151	-93.504988	3.72917	12.75833	27.03037	1227.90747	25.9	-21.3	47.2	17.88333	-12.46667	17.88333	-12.46667	707	113	15	58.39694	318	60	318	60	403	-6.396634672	0.093236647	-4.315916145	-2.423724267	1.331839603	-2.228961022	0.075692154	-1.832672408	-1.66457694	2.103869458	Liver_toe	Liver_toe	Liver_toe	0	0	0
https://arctos.database.museum/guid/MSB:Herp:105759	Rana pipiens	Ranidae	MSB:Herp:105759	CXM 242	female	adult	2022	6	ND	Steele	136th Ave NE, between 9th St NE and 10th St NE	47.543066	-97.643728	4.49167	12.41667	26.08543	1296.56165	27.5	-20.1	47.6	19.55	-12.33333	19.55	-12.33333	503	81	12	57.15722	220	43	220	43	345	-6.063720486	0.080250679	-5.721621629	-1.562993603	1.014991289	-2.11295428	0.065149777	-2.429578735	-1.073440219	2.135989743	Liver_toe	Liver_toe	Liver_toe	0	0	0
https://arctos.database.museum/guid/MSB:Herp:105761	Rana pipiens	Ranidae	MSB:Herp:105761	CXM 244	female	adult	2022	6	ND	Stark	Slater Pond, Schnell Recreation Area	46.884853	-102.275019	5.65833	13.16667	29.06549	1173.00281	28.6	-16.7	45.3	17.16667	-9.11667	19.8	-9.11667	445	84	11	62.65519	208	33	187	33	717	-5.032975245	0.743425292	-6.086024201	-1.760533535	3.047190819	-1.753782453	0.603533731	-2.584315416	-1.209107638	2.017821958	Liver_toe	Liver_toe	Liver_toe	1	0	0
https://arctos.database.museum/guid/MSB:Herp:105762	Rana pipiens	Ranidae	MSB:Herp:105762	CXM 245	female	adult	2022	6	ND	Stark	Slater Pond, Schnell Recreation Area	46.884845	-102.276269	5.65833	13.16667	29.06549	1173.00281	28.6	-16.7	45.3	17.16667	-9.11667	19.8	-9.11667	445	84	11	62.65519	208	33	187	33	717	-5.032975245	0.743425292	-6.086024201	-1.760533535	3.047190819	-1.753782453	0.603533731	-2.584315416	-1.209107638	2.017820522	Liver_toe	Liver_toe	Liver_toe	1	0	0
https://arctos.database.museum/guid/MSB:Herp:105763	Anaxyrus woodhousii	Bufonidae	MSB:Herp:105763	CXM 246	unknown	juvenile	2022	7	SD	Hughes	beach near Golf Course Clubhouse Ruins, Farm Island	44.329541	-100.240416	8.70833	13.41667	29.42251	1156.44019	32	-13.6	45.6	19.96667	-5.81667	22.75	-5.81667	446	78	10	62.86059	211	32	185	32	430	-3.647585754	1.291526194	-6.161582831	-1.738344365	1.479337956	-1.27103186	1.048497585	-2.616399963	-1.193868454	1.559071435	Liver_toe	Liver_toe	Liver_toe	0	0	0
https://arctos.database.museum/guid/MSB:Herp:105764	Anaxyrus woodhousii	Bufonidae	MSB:Herp:105764	CXM 247	unknown	adult	2022	7	SD	Hughes	beginning of trail, Farm Island	44.336621	-100.271565	8.775	13.45	29.49562	1156.67529	32.1	-13.5	45.6	20.05	-5.75	22.83333	-5.75	444	78	9	64.12733	212	30	184	30	432	-3.608805311	1.324302423	-6.212955493	-1.821504209	1.49026376	-1.25751849	1.075106256	-2.638214395	-1.250981369	1.560342494	Liver_toe	Liver_toe	Liver_toe	0	0	0
https://arctos.database.museum/guid/MSB:Herp:105765	Anaxyrus woodhousii	Bufonidae	MSB:Herp:105765	CXM 248	unknown	adult	2022	7	SD	Hughes	beginning of trail, Farm Island	44.336664	-100.271384	8.775	13.45	29.49562	1156.67529	32.1	-13.5	45.6	20.05	-5.75	22.83333	-5.75	444	78	9	64.12733	212	30	184	30	432	-3.608805311	1.324302423	-6.212955493	-1.821504209	1.49026376	-1.25751849	1.075106256	-2.638214395	-1.250981369	1.560350214	Liver_toe	Liver_toe	Liver_toe	0	0	0
https://arctos.database.museum/guid/MSB:Herp:105766	Anaxyrus woodhousii	Bufonidae	MSB:Herp:105766	CXM 249	female	adult	2022	7	SD	Hughes	beginning of trail, Farm Island	44.3367	-100.271239	8.775	13.45	29.49562	1156.67529	32.1	-13.5	45.6	20.05	-5.75	22.83333	-5.75	444	78	9	64.12733	212	30	184	30	432	-3.608805311	1.324302423	-6.212955493	-1.821504209	1.49026376	-1.25751849	1.075106256	-2.638214395	-1.250981369	1.560356677	Liver_toe	Liver_toe	Liver_toe	0	0	0
https://arctos.database.museum/guid/MSB:Herp:105767	Rana pipiens	Ranidae	MSB:Herp:105767	CXM 250	male	adult	2022	7	SD	Hughes	by water alongrail junction, Farm Island	44.336804	-100.270453	8.775	13.45	29.49562	1156.67529	32.1	-13.5	45.6	20.05	-5.75	22.83333	-5.75	444	78	9	64.12733	212	30	184	30	432	-3.608805311	1.324302423	-6.212955493	-1.821504209	1.49026376	-1.25751849	1.075106256	-2.638214395	-1.250981369	1.560375348	Liver_toe	Liver_toe	Liver_toe	0	0	0
https://arctos.database.museum/guid/MSB:Herp:105768	Rana pipiens	Ranidae	MSB:Herp:105768	CXM 251	female	adult	2022	7	SD	Hughes	in water by trail junction, Farm Island	44.336839	-100.27041	8.775	13.45	29.49562	1156.67529	32.1	-13.5	45.6	20.05	-5.75	22.83333	-5.75	444	78	9	64.12733	212	30	184	30	432	-3.608805311	1.324302423	-6.212955493	-1.821504209	1.49026376	-1.25751849	1.075106256	-2.638214395	-1.250981369	1.560381631	Liver_toe	Liver_toe	Liver_toe	0	0	0
https://arctos.database.museum/guid/MSB:Herp:105769	Rana pipiens	Ranidae	MSB:Herp:105769	CXM 252	female	adult	2022	7	SD	Hughes	in water by trail junction, Farm Island	44.336839	-100.27041	8.775	13.45	29.49562	1156.67529	32.1	-13.5	45.6	20.05	-5.75	22.83333	-5.75	444	78	9	64.12733	212	30	184	30	432	-3.608805311	1.324302423	-6.212955493	-1.821504209	1.49026376	-1.25751849	1.075106256	-2.638214395	-1.250981369	1.560381631	Liver_toe	Liver_toe	Liver_toe	1	0	0
https://arctos.database.museum/guid/MSB:Herp:105776	Anaxyrus woodhousii	Bufonidae	MSB:Herp:105776	CXM 259	female	adult	2022	7	NE	Valley	Anderson Island, Ord	41.606218	-98.919658	9.39167	14.1	32.7907	1067.30298	30.7	-12.3	43	19.93333	-3.95	22.41667	-3.95	607	93	12	56.24983	259	44	250	44	621	-3.134144626	1.460263248	-5.221313025	-1.853606105	2.52275223	-1.092118991	1.18548311	-2.21713212	-1.273028462	1.070158201	Liver_toe	Liver_toe	Liver_toe	0	0	0
https://arctos.database.museum/guid/MSB:Herp:105777	Anaxyrus woodhousii	Bufonidae	MSB:Herp:105777	CXM 260	male	adult	2022	7	NE	Valley	Anderson Island, Ord	41.606218	-98.919658	9.39167	14.1	32.7907	1067.30298	30.7	-12.3	43	19.93333	-3.95	22.41667	-3.95	607	93	12	56.24983	259	44	250	44	621	-3.134144626	1.460263248	-5.221313025	-1.853606105	2.52275223	-1.092118991	1.18548311	-2.21713212	-1.273028462	1.070158201	Liver_toe	Liver_toe	Liver_toe	0	0	0
https://arctos.database.museum/guid/MSB:Herp:105778	Anaxyrus woodhousii	Bufonidae	MSB:Herp:105778	CXM 261	unknown	adult	2022	7	NE	Loup	South Lake Road	41.890215	-99.302183	9.27083	14.075	32.50577	1069.44006	31.1	-12.2	43.3	19.8	-3.95	22.38333	-3.95	587	97	11	59.81696	261	43	252	43	699	-3.133509219	1.508656934	-5.266314869	-2.085908608	2.948858583	-1.091897579	1.224770476	-2.236241304	-1.432570286	1.121143667	Liver_toe	Liver_toe	Liver_toe	0	0	0
https://arctos.database.museum/guid/MSB:Herp:105779	Anaxyrus woodhousii	Bufonidae	MSB:Herp:105779	CXM 262	unknown	adult	2022	7	NE	Loup	South Lake Road	41.827302	-99.231492	9.17083	13.75833	32.07071	1064.39575	30.8	-12.1	42.9	19.6	-3.96667	22.25	-3.96667	578	95	10	60.58295	257	41	249	41	690	-3.174710127	1.256454219	-5.363521778	-2.105027564	2.899692466	-1.106254381	1.020025161	-2.277518386	-1.445700894	1.10984901	Liver_toe	Liver_toe	Liver_toe	0	0	0
https://arctos.database.museum/guid/MSB:Herp:105785	Rana pipiens	Ranidae	MSB:Herp:105785	CXM 268	unknown	juvenile	2022	7	NE	Loup	825th Road	41.763298	-99.258893	9.44167	14.15	32.98368	1057.63208	31.1	-11.8	42.9	19.85	-3.65	22.43333	-3.65	582	96	10	60.01858	257	42	251	42	677	-3.010199538	1.54188057	-5.327958477	-2.08935356	2.82867474	-1.048929286	1.251742365	-2.262417101	-1.434936227	1.098358488	Liver_toe	Liver_toe	Liver_toe	0	0	0
https://arctos.database.museum/guid/MSB:Herp:105786	Rana pipiens	Ranidae	MSB:Herp:105786	CXM 269	unknown	juvenile	2022	7	NE	Loup	825th Road	41.764479	-99.250467	9.44167	14.15	32.98368	1057.63208	31.1	-11.8	42.9	19.85	-3.65	22.43333	-3.65	580	96	10	60.64679	257	41	252	41	675	-3.010199538	1.54188057	-5.343554619	-2.127288073	2.817748936	-1.048929286	1.251742365	-2.269039708	-1.460989073	1.098570511	Liver_toe	Liver_toe	Liver_toe	0	0	0
https://arctos.database.museum/guid/MSB:Herp:105787	Rana pipiens	Ranidae	MSB:Herp:105787	CXM 270	unknown	juvenile	2022	7	NE	Loup	825th Road	41.772764	-99.231452	9.45417	14.19167	33.08081	1059.97095	31.1	-11.8	42.9	19.88333	-3.66667	22.45	-3.66667	582	96	10	60.56013	258	41	252	41	671	-3.008139141	1.569145663	-5.336292021	-2.126569312	2.795897328	-1.048211323	1.273876941	-2.265955783	-1.460495439	1.100057902	Liver_toe	Liver_toe	Liver_toe	0	0	0
https://arctos.database.museum/guid/MSB:Herp:105800	Anaxyrus woodhousii	Bufonidae	MSB:Herp:105800	CXM 283	male	adult	2022	7	NE	Lancaster	Southwest 114th St, north of West Wittstruck Rd	40.674583	-96.876291	10.65	12.8	30.26005	1076.65942	31.7	-10.6	42.3	21.25	-3.06667	23.66667	-3.06667	734	110	15	53.13773	295	52	270	52	436	-2.705094992	0.685247534	-4.542791872	-1.962084412	1.512115368	-0.942613047	0.556303378	-1.929010907	-1.347529713	0.902903461	Liver_toe	Liver_toe	Liver_toe	0	0	0
https://arctos.database.museum/guid/MSB:Herp:105801	Anaxyrus woodhousii	Bufonidae	MSB:Herp:105801	CXM 284	female	adult	2022	7	NE	Saline	parking lot, Super 8 Crete	40.62322	-96.98507	10.675	12.93333	30.64771	1077.70691	31.5	-10.7	42.2	21.38333	-3.08333	23.63333	-3.08333	731	114	15	54.52012	299	51	269	51	422	-2.711442993	0.737048814	-4.524861071	-2.076699289	1.43563474	-0.944825061	0.598357125	-1.921396931	-1.426245466	0.893682355	Liver_toe	Liver_toe	Liver_toe	0	0	0
https://arctos.database.museum/guid/MSB:Herp:105810	Anaxyrus woodhousii	Bufonidae	MSB:Herp:105810	CXM 293	unknown	larva	2022	7	KS	Lincoln	Wilson Wildlife Area pond, near Sylvan Park	38.974663	-98.48322	12.65	14.26667	33.4114	1033.34851	34.2	-8.5	42.7	22.68333	-0.3	25.31667	-0.3	671	102	15	52.42815	275	55	253	55	457	-1.594352523	1.943721317	-4.790505968	-1.716941898	1.626836309	-0.555565514	1.577968078	-2.034198027	-1.179169565	0.59771991	Liver_toe	Liver_toe	Liver_toe	0	0	0
https://arctos.database.museum/guid/MSB:Herp:105811	Anaxyrus woodhousii	Bufonidae	MSB:Herp:105811	CXM 294	unknown	juvenile	2022	7	KS	Lincoln	Wilson Wildlife Area pond, near Sylvan Park	38.974524	-98.483447	12.67083	14.29167	33.46994	1032.64771	34.2	-8.5	42.7	22.68333	-0.26667	25.33333	-0.26667	670	102	15	52.52312	275	55	253	55	453	-1.585092296	1.96075692	-4.79295947	-1.72128829	1.604984701	-0.55233871	1.591798063	-2.03523986	-1.182154601	0.597694956	Liver_toe	Liver_toe	Liver_toe	0	0	0
https://arctos.database.museum/guid/MSB:Herp:105818	Anaxyrus woodhousii	Bufonidae	MSB:Herp:105818	LNB 2500	female	adult	2022	5	TX	Denton	Pearl Cove Rd	33.197899	-97.004707	17.77917	12.375	35.35714	829.24518	34.9	-0.1	35	21.86667	7.31667	27.81667	7.31667	956	140	50	33.47455	331	165	212	165	180	0.928202943	0.688291021	-2.137206388	-0.111180278	0.113612466	0.323440103	0.558774167	-0.907524392	-0.076356923	-0.439372042	Liver_toe	Liver_toe	Liver_toe	0	0	0
https://arctos.database.museum/guid/MSB:Herp:105854	Anaxyrus fowleri	Bufonidae	MSB:Herp:105854	LNB 2536	unknown	adult	2022	5	AR	Ouachita	AR-24	33.687081	-93.012194	16.75833	13.03333	38.33333	794.92377	33.5	-0.5	34	16.76667	25.73333	26.36667	6.7	1333	132	84	14.01654	378	286	292	329	87	1.140400494	1.371217141	0.832622959	1.681363589	-0.394437417	0.39738212	1.113192955	0.353557639	1.154734924	-0.351550085	Liver_toe	Liver_toe	Liver_toe	0	0	0
https://arctos.database.museum/guid/MSB:Herp:105856	Rana catesbeiana	Ranidae	MSB:Herp:105856	LNB 2538	unknown	adult	2022	5	AR	Washington	Bobb Kidd Lake Rd	35.969745	-94.350886	14.5125	12.39167	34.32595	859.67786	32.2	-3.9	36.1	18.81667	3.6	24.9	3.6	1192	140	57	24.12452	365	208	284	208	362	-0.598676203	0.452965473	-0.839453139	0.304385509	1.107860622	-0.208613746	0.367730215	-0.356457946	0.209047335	0.058252438	Liver_toe	Liver_toe	Liver_toe	0	0	0
https://arctos.database.museum/guid/MSB:Herp:105862	Hyla chrysoscelis-versicolor complex	Hylidae	MSB:Herp:105862	LNB 2544	male	adult	2022	5	MO	Franklin	Stone Church Rd	38.526938	-91.331033	12.63333	13.05	33.29082	961.05371	32	-7.2	39.2	17.75	0.2	24.15	0.2	1003	117	45	23.42101	312	170	273	170	184	-1.67077062	1.005795299	-2.092654714	0.366973039	0.135464074	-0.582194041	0.816533142	-0.888606364	0.252031498	0.517340654	Liver_toe	Liver_toe	Liver_toe	0	0	0
https://arctos.database.museum/guid/MSB:Herp:105864	Hyla chrysoscelis-versicolor complex	Hylidae	MSB:Herp:105864	LNB 2546	male	adult	2022	5	MO	Franklin	Stone Church Rd	38.526652	-91.33076	12.63333	13.05	33.29082	961.05371	32	-7.2	39.2	17.75	0.2	24.15	0.2	1003	117	45	23.42101	312	170	273	170	184	-1.67077062	1.005795299	-2.092654714	0.366973039	0.135464074	-0.582194041	0.816533142	-0.888606364	0.252031498	0.517289309	Liver_toe	Liver_toe	Liver_toe	0	0	0
https://arctos.database.museum/guid/MSB:Herp:105871	Anaxyrus fowleri	Bufonidae	MSB:Herp:105871	LNB 2553	female	adult	2022	5	MO	Franklin	Hwy E	38.585136	-91.279288	12.475	12.78333	32.77777	964.01508	31.7	-7.3	39	17.65	0.03333	24.01667	0.03333	996	116	45	23.63573	310	167	274	167	229	-1.763321516	0.78763908	-2.145660106	0.351892745	0.381294662	-0.614444177	0.639427738	-0.911114104	0.241674582	0.527788835	Liver_toe	Liver_toe	Liver_toe	0	0	0
https://arctos.database.museum/guid/MSB:Herp:105872	Anaxyrus fowleri	Bufonidae	MSB:Herp:105872	LNB 2554	female	adult	2022	5	MO	Franklin	Stone Church Rd	38.519617	-91.327652	12.58333	13	33.24808	958.76184	31.9	-7.2	39.1	17.68333	0.16667	24.06667	0.16667	1005	117	45	23.37315	312	170	274	170	201	-1.69005398	0.957139383	-2.086213772	0.365727987	0.228333407	-0.58891349	0.77703289	-0.88587134	0.251176416	0.516026328	Liver_toe	Liver_toe	Liver_toe	0	0	0
https://arctos.database.museum/guid/MSB:Herp:105873	Anaxyrus fowleri	Bufonidae	MSB:Herp:105873	LNB 2555	female	adult	2022	5	MO	Franklin	Cedar Fork Rd	38.497428	-91.288479	12.60833	13.01667	33.29071	957.34918	31.9	-7.2	39.1	17.73333	0.23333	24.06667	0.23333	1004	117	46	23.04228	311	171	273	171	199	-1.677729197	0.964895633	-2.063885286	0.407223273	0.217407603	-0.584618815	0.783329633	-0.876389969	0.279674747	0.512042777	Liver_toe	Liver_toe	Liver_toe	0	0	0
https://arctos.database.museum/guid/MSB:Herp:105875	Anaxyrus americanus	Bufonidae	MSB:Herp:105875	LNB 2557	male	adult	2022	5	MO	Franklin	Buffalo Ridge Rd	38.491679	-91.277665	12.6	13	33.24808	957.61066	31.9	-7.2	39.1	17.71667	0.23333	24.06667	0.23333	1005	117	46	23.04046	311	171	273	171	203	-1.680993862	0.954939198	-2.062363783	0.407312994	0.239259211	-0.585756415	0.775246717	-0.875743891	0.279736365	0.51101067	Liver_toe	Liver_toe	Liver_toe	0	0	0
https://arctos.database.museum/guid/MSB:Herp:105877	Rana clamitans	Ranidae	MSB:Herp:105877	LNB 2559	unknown	juvenile	2022	5	MO	Franklin	Stone Church Rd	38.53507	-91.331591	12.49167	12.86667	33.07626	958.03735	31.7	-7.2	38.9	17.58333	0.1	23.96667	0.1	1006	117	45	23.41344	312	170	274	170	221	-1.730627126	0.840214078	-2.085113594	0.363893409	0.337591446	-0.603051543	0.682109612	-0.88540417	0.249916455	0.518800577	Liver_toe	Liver_toe	Liver_toe	0	0	0
https://arctos.database.museum/guid/MSB:Herp:105879	Rana clamitans	Ranidae	MSB:Herp:105879	LNB 2561	unknown	juvenile	2022	5	MO	Franklin	Schoeneberg Rd	38.51003	-91.253192	12.525	12.83333	32.99057	957.96307	31.7	-7.2	38.9	17.63333	0.16667	24	0.16667	1005	116	46	22.92481	310	171	274	171	232	-1.72199418	0.816647238	-2.070372933	0.421427761	0.397683368	-0.60004332	0.662977383	-0.879144826	0.289430173	0.514305191	Liver_toe	Liver_toe	Liver_toe	1	0	0
https://arctos.database.museum/guid/MSB:Herp:105882	Rana sphenocephala	Ranidae	MSB:Herp:105882	LNB 2564	unknown	adult	2022	5	MO	Franklin	Buffalo Ridge Rd	38.476463	-91.285375	12.525	12.88333	33.20447	953.1944	31.7	-7.1	38.8	17.58333	0.21667	23.93333	0.21667	1007	117	46	23.00254	311	171	274	171	230	-1.698617984	0.845842405	-2.056022295	0.405613715	0.386757564	-0.591897689	0.686678847	-0.873051098	0.278569326	0.508278969	Liver_toe	Liver_toe	Liver_toe	0	0	0
https://arctos.database.museum/guid/MSB:Herp:105883	Rana sphenocephala	Ranidae	MSB:Herp:105883	LNB 2565	female	adult	2022	5	MO	Franklin	Schoeneberg Rd	38.498287	-91.260335	12.52917	12.875	33.09769	956.54315	31.7	-7.2	38.9	17.61667	0.18333	23.98333	0.18333	1005	116	46	22.92481	310	171	274	171	227	-1.715685269	0.844198332	-2.070372933	0.421427761	0.370368858	-0.597844927	0.685344143	-0.879144826	0.289430173	0.512196992	Liver_toe	Liver_toe	Liver_toe	0	0	0
https://arctos.database.museum/guid/MSB:Herp:105895	Anaxyrus fowleri	Bufonidae	MSB:Herp:105895	LNB 2577	female	adult	2022	5	MO	Warren	Augusta Bottoms Rd	38.557216	-90.971594	12.9125	13.09167	33.22758	974.78699	32.3	-7.1	39.4	18.26667	0.33333	24.51667	0.33333	980	111	47	21.62297	297	170	266	170	145	-1.590367278	1.066241488	-2.197947732	0.603871553	-0.077589103	-0.554176822	0.865605072	-0.933317059	0.414729792	0.522776408	Liver_toe	Liver_toe	Liver_toe	0	0	0
https://arctos.database.museum/guid/MSB:Herp:105907	Anaxyrus fowleri	Bufonidae	MSB:Herp:105907	LNB 2589	unknown	adult	2022	5	KY	Ballard	Alive on KY-358	37.174357	-88.915093	14.05	11.85	32.46576	914.07178	32.1	-4.4	36.5	13.83333	20.5	24.95	2.28333	1221	125	79	15.33847	367	260	290	285	108	-0.573305504	0.596936444	0.149475813	1.47040674	-0.279716476	-0.199773113	0.484609931	0.063472085	1.009852971	0.274514243	Liver_toe	Liver_toe	Liver_toe	0	0	0
https://arctos.database.museum/guid/MSB:Herp:105908	Anaxyrus fowleri	Bufonidae	MSB:Herp:105908	LNB 2590	unknown	adult	2022	5	KY	Ballard	Alive on KY-358	37.178857	-88.924606	14.00417	11.775	32.3489	912.90607	32	-4.4	36.4	13.73333	20.48333	24.9	2.25	1222	126	79	15.39716	368	261	290	285	111	-0.594461843	0.535423359	0.16797033	1.459220145	-0.26332777	-0.207145217	0.434671865	0.071325434	1.002170187	0.27532212	Liver_toe	Liver_toe	Liver_toe	0	0	0
https://arctos.database.museum/guid/MSB:Herp:105909	Anaxyrus fowleri	Bufonidae	MSB:Herp:105909	LNB 2591	unknown	adult	2022	5	KY	Ballard	Alive on KY-358	37.178857	-88.924606	14.00417	11.775	32.3489	912.90607	32	-4.4	36.4	13.73333	20.48333	24.9	2.25	1222	126	79	15.39716	368	261	290	285	111	-0.594461843	0.535423359	0.16797033	1.459220145	-0.26332777	-0.207145217	0.434671865	0.071325434	1.002170187	0.27532212	Liver_toe	Liver_toe	Liver_toe	0	0	0
https://arctos.database.museum/guid/MSB:Herp:105910	Hyla chrysoscelis-versicolor complex	Hylidae	MSB:Herp:105910	LNB 2592	female	adult	2022	5	KY	Ballard	Alive on KY-358	37.177273	-88.921328	14.00417	11.775	32.3489	912.90607	32	-4.4	36.4	13.73333	20.48333	24.9	2.25	1222	126	79	15.39716	368	261	290	285	111	-0.594461843	0.535423359	0.16797033	1.459220145	-0.26332777	-0.207145217	0.434671865	0.071325434	1.002170187	0.275037747	Liver_toe	Liver_toe	Liver_toe	0	0	0
https://arctos.database.museum/guid/MSB:Herp:105911	Hyla cinerea	Hylidae	MSB:Herp:105911	LNB 2593	male	adult	2022	5	KY	Ballard	Vegetation off KY-473, near Clanton Creek	37.158894	-89.009734	14.20417	11.50833	31.96759	903.92444	32.1	-3.9	36	13.8	20.66667	25.05	2.65	1214	126	79	15.43569	366	261	288	282	99	-0.482006565	0.356447726	0.131460825	1.464791394	-0.328882593	-0.167959232	0.289374371	0.05582236	1.005996437	0.271738199	Liver_toe	Liver_toe	Liver_toe	0	0	0
https://arctos.database.museum/guid/MSB:Herp:105912	Hyla cinerea	Hylidae	MSB:Herp:105912	LNB 2594	male	adult	2022	5	KY	Ballard	Vegetation off KY-473, near Clanton Creek	37.158894	-89.009734	14.20417	11.50833	31.96759	903.92444	32.1	-3.9	36	13.8	20.66667	25.05	2.65	1214	126	79	15.43569	366	261	288	282	99	-0.482006565	0.356447726	0.131460825	1.464791394	-0.328882593	-0.167959232	0.289374371	0.05582236	1.005996437	0.271738199	Liver_toe	Liver_toe	Liver_toe	0	0	0
https://arctos.database.museum/guid/MSB:Herp:105913	Hyla cinerea	Hylidae	MSB:Herp:105913	LNB 2595	female	adult	2022	5	KY	Ballard	Vegetation off KY-473, near Clanton Creek	37.158894	-89.009734	14.20417	11.50833	31.96759	903.92444	32.1	-3.9	36	13.8	20.66667	25.05	2.65	1214	126	79	15.43569	366	261	288	282	99	-0.482006565	0.356447726	0.131460825	1.464791394	-0.328882593	-0.167959232	0.289374371	0.05582236	1.005996437	0.271738199	Liver_toe	Liver_toe	Liver_toe	0	0	0
https://arctos.database.museum/guid/MSB:Herp:105922	Anaxyrus fowleri	Bufonidae	MSB:Herp:105922	LNB 2604	female	adult	2022	5	KY	Marshall	Alive on Sharpe Elva Rd	36.930991	-88.469577	14.27083	12.20833	34.0065	887.19794	32.1	-3.8	35.9	14.18333	20.46667	24.91667	2.85	1298	128	85	14.50389	377	273	299	322	105	-0.350309991	0.78568507	0.677548841	1.625032104	-0.296105181	-0.122068456	0.637841417	0.287708339	1.116047317	0.230823187	Liver_toe	Liver_toe	Liver_toe	0	0	0
https://arctos.database.museum/guid/MSB:Herp:105923	Anaxyrus fowleri	Bufonidae	MSB:Herp:105923	LNB 2605	female	adult	2022	5	KY	McCracken	Alive on By-pass Rd	36.956971	-88.509378	14.2625	12.20833	33.91204	889.47668	32.1	-3.9	36	14.15	20.46667	24.95	2.83333	1293	127	85	14.42309	376	273	299	319	105	-0.367765377	0.792466635	0.647310279	1.634951848	-0.296105181	-0.128150931	0.643346884	0.274868104	1.122860046	0.235487329	Liver_toe	Liver_toe	Liver_toe	0	0	0
https://arctos.database.museum/guid/MSB:Herp:105924	Hyla chrysoscelis-versicolor complex	Hylidae	MSB:Herp:105924	LNB 2606	male	adult	2022	5	KY	McCracken	Flooded ditch off Bryant Ford Rd	36.951845	-88.488421	14.26667	12.21667	33.93518	888.94043	32.1	-3.9	36	14.15	20.46667	24.95	2.85	1292	127	84	14.55741	376	271	300	319	105	-0.364784912	0.797756865	0.618899059	1.603920683	-0.296105181	-0.127112363	0.647641643	0.262803815	1.101548314	0.234567068	Liver_toe	Liver_toe	Liver_toe	0	0	0
https://arctos.database.museum/guid/MSB:Herp:105927	Rana clamitans	Ranidae	MSB:Herp:105927	LNB 2609	unknown	adult	2022	5	KY	Metcalfe	Alive on KY-496	36.918737	-85.509239	13.45417	12.15833	35.65494	825.93323	30.4	-3.7	34.1	21.43333	19.31667	23.36667	2.88333	1353	129	80	13.21143	376	287	349	336	309	-0.292173025	-0.050500089	0.96788374	1.517624289	0.818326819	-0.101810142	-0.040997404	0.410993579	1.042281265	0.228623248	Liver_toe	Liver_toe	Liver_toe	0	0	0
https://arctos.database.museum/guid/MSB:Herp:105930	Anaxyrus fowleri	Bufonidae	MSB:Herp:105930	LNB 2612	unknown	adult	2022	5	KY	Metcalfe	Alive on Reese Hurt Rd	36.950768	-85.530146	13.575	12.41667	36.09496	831.95416	30.7	-3.7	34.4	21.63333	19.46667	23.56667	2.93333	1341	129	79	13.44612	374	284	346	333	260	-0.227499328	0.167053385	0.886466736	1.492445309	0.550644623	-0.07927405	0.135618675	0.376421384	1.024988724	0.234373716	Liver_toe	Liver_toe	Liver_toe	0	0	0
https://arctos.database.museum/guid/MSB:Herp:105931	Anaxyrus fowleri	Bufonidae	MSB:Herp:105931	LNB 2613	female	adult	2022	5	KY	Metcalfe	Dead on KY-533	36.980635	-85.576835	13.55833	12.45	35.87896	841.22162	30.8	-3.9	34.7	21.75	19.48333	23.66667	2.81667	1343	130	79	13.60738	376	284	347	333	271	-0.261735965	0.209404642	0.906326073	1.466114542	0.610736544	-0.091204093	0.170000626	0.384854277	1.006905155	0.239735684	Liver_toe	Liver_toe	Liver_toe	0	0	0
https://arctos.database.museum/guid/MSB:Herp:105932	Hyla chrysoscelis-versicolor complex	Hylidae	MSB:Herp:105932	LNB 2614	female	adult	2022	5	KY	Metcalfe	Dead on KY-533	36.978837	-85.586819	13.59583	12.49167	35.8956	844.27875	30.9	-3.9	34.8	21.81667	19.55	23.75	2.81667	1341	129	79	13.59422	375	283	346	333	261	-0.246349965	0.25315232	0.88291722	1.478659215	0.556107524	-0.085842712	0.205516231	0.374914149	1.015520645	0.239412892	Liver_toe	Liver_toe	Liver_toe	0	0	0
https://arctos.database.museum/guid/MSB:Herp:105933	Hyla chrysoscelis-versicolor complex	Hylidae	MSB:Herp:105933	LNB 2615	male	adult	2022	5	KY	Metcalfe	Flooded ditch off KY-533	36.980112	-85.548811	13.57083	12.45833	36.00674	837.51923	30.8	-3.8	34.6	21.7	19.5	23.63333	2.86667	1341	129	79	13.44612	374	284	346	333	261	-0.240290269	0.213074007	0.886466736	1.492445309	0.556107524	-0.08373116	0.172979521	0.376421384	1.024988724	0.239641791	Liver_toe	Liver_toe	Liver_toe	0	0	0
https://arctos.database.museum/guid/MSB:Herp:105935	Hyla chrysoscelis-versicolor complex	Hylidae	MSB:Herp:105935	LNB 2617	female	adult	2022	5	KY	Metcalfe	Flooded ditch off KY-533	36.980112	-85.548811	13.57083	12.45833	36.00674	837.51923	30.8	-3.8	34.6	21.7	19.5	23.63333	2.86667	1341	129	79	13.44612	374	284	346	333	261	-0.240290269	0.213074007	0.886466736	1.492445309	0.556107524	-0.08373116	0.172979521	0.376421384	1.024988724	0.239641791	Liver_toe	Liver_toe	Liver_toe	0	0	0
https://arctos.database.museum/guid/MSB:Herp:105939	Anaxyrus fowleri	Bufonidae	MSB:Herp:105939	LNB 2621	female	adult	2022	5	KY	Metcalfe	Alive on Delk Branch Rd	36.927167	-85.503857	13.59167	12.38333	35.99806	826.65765	30.7	-3.7	34.4	21.56667	19.45	23.51667	2.98333	1341	128	80	13.14492	373	285	346	333	266	-0.226410333	0.143453087	0.900421415	1.536161812	0.583422034	-0.07889458	0.116459284	0.382346975	1.055012553	0.230136671	Liver_toe	Liver_toe	Liver_toe	0	0	0
https://arctos.database.museum/guid/MSB:Herp:105940	Anaxyrus fowleri	Bufonidae	MSB:Herp:105940	LNB 2622	unknown	juvenile	2022	5	KY	Metcalfe	Alive on Delk Branch Rd	36.927167	-85.503857	13.59167	12.38333	35.99806	826.65765	30.7	-3.7	34.4	21.56667	19.45	23.51667	2.98333	1341	128	80	13.14492	373	285	346	333	266	-0.226410333	0.143453087	0.900421415	1.536161812	0.583422034	-0.07889458	0.116459284	0.382346975	1.055012553	0.230136671	Liver_toe	Liver_toe	Liver_toe	0	0	0
https://arctos.database.museum/guid/MSB:Herp:105941	Anaxyrus fowleri	Bufonidae	MSB:Herp:105941	LNB 2623	unknown	juvenile	2022	5	KY	Metcalfe	Alive on Delk Branch Rd	36.927167	-85.503857	13.59167	12.38333	35.99806	826.65765	30.7	-3.7	34.4	21.56667	19.45	23.51667	2.98333	1341	128	80	13.14492	373	285	346	333	266	-0.226410333	0.143453087	0.900421415	1.536161812	0.583422034	-0.07889458	0.116459284	0.382346975	1.055012553	0.230136671	Liver_toe	Liver_toe	Liver_toe	0	0	0
https://arctos.database.museum/guid/MSB:Herp:105942	Anaxyrus americanus	Bufonidae	MSB:Herp:105942	LNB 2624	female	adult	2022	5	KY	Metcalfe	Alive on Delk Branch Rd	36.924274	-85.503705	13.52917	12.275	35.78717	825.75989	30.6	-3.7	34.3	21.5	19.38333	23.43333	2.93333	1346	129	80	13.27797	374	285	347	335	285	-0.257930665	0.05571465	0.929289776	1.518404211	0.687217172	-0.089878104	0.045230732	0.39460538	1.042816904	0.229617296	Liver_toe	Liver_toe	Liver_toe	0	0	0
https://arctos.database.museum/guid/MSB:Herp:105943	Anaxyrus americanus	Bufonidae	MSB:Herp:105943	LNB 2625	unknown	juvenile	2022	5	KY	Metcalfe	Alive on Delk Branch Rd	36.924274	-85.503705	13.52917	12.275	35.78717	825.75989	30.6	-3.7	34.3	21.5	19.38333	23.43333	2.93333	1346	129	80	13.27797	374	285	347	335	285	-0.257930665	0.05571465	0.929289776	1.518404211	0.687217172	-0.089878104	0.045230732	0.39460538	1.042816904	0.229617296	Liver_toe	Liver_toe	Liver_toe	0	0	0
https://arctos.database.museum/guid/MSB:Herp:105944	Anaxyrus americanus	Bufonidae	MSB:Herp:105944	LNB 2626	female	adult	2022	5	KY	Metcalfe	Alive on Delk Branch Rd	36.928559	-85.504256	13.59167	12.38333	35.99806	826.65765	30.7	-3.7	34.4	21.56667	19.45	23.51667	2.98333	1341	128	80	13.14492	373	285	346	333	266	-0.226410333	0.143453087	0.900421415	1.536161812	0.583422034	-0.07889458	0.116459284	0.382346975	1.055012553	0.230386574	Liver_toe	Liver_toe	Liver_toe	0	0	0
https://arctos.database.museum/guid/MSB:Herp:105948	Rana catesbeiana	Ranidae	MSB:Herp:105948	LNB 2630	unknown	adult	2022	6	KY	Jessamine	Flooded grass near John Nickell Boat Ramp	37.770254	-84.525991	13.00833	12.08333	34.52381	863.73352	30.5	-4.5	35	21.33333	14.05	23.41667	2.01667	1167	119	70	15.17824	339	252	316	266	193	-0.706187834	-0.093655488	-0.274907692	1.339620177	0.184630191	-0.246077076	-0.076032181	-0.116734367	0.92003075	0.381494549	Liver_toe	Liver_toe	Liver_toe	0	0	0
https://arctos.database.museum/guid/MSB:Herp:105949	Rana catesbeiana	Ranidae	MSB:Herp:105949	LNB 2631	male	adult	2022	6	KY	Jessamine	At edge of lake, Lake Mingo Park, Nicholasville	37.887304	-84.567575	12.70417	11.725	33.2153	887.52325	30.2	-5.1	35.3	21.31667	13.76667	23.38333	1.41667	1179	121	71	15.97209	348	250	324	268	295	-0.943469993	-0.355403141	-0.178902104	1.23892485	0.741846191	-0.328760035	-0.288526347	-0.075967405	0.850874732	0.402508323	Liver_toe	Liver_toe	Liver_toe	0	0	0
https://arctos.database.museum/guid/MSB:Herp:105951	Hyla chrysoscelis-versicolor complex	Hylidae	MSB:Herp:105951	LNB 2633	male	adult	2022	6	KY	Jessamine	Muddy pool near John Nickell Boat Ramp	37.770254	-84.525991	13.00833	12.08333	34.52381	863.73352	30.5	-4.5	35	21.33333	14.05	23.41667	2.01667	1167	119	70	15.17824	339	252	316	266	193	-0.706187834	-0.093655488	-0.274907692	1.339620177	0.184630191	-0.246077076	-0.076032181	-0.116734367	0.92003075	0.381494549	Liver_toe	Liver_toe	Liver_toe	0	0	0
https://arctos.database.museum/guid/MSB:Herp:105952	Hyla chrysoscelis-versicolor complex	Hylidae	MSB:Herp:105952	LNB 2634	male	adult	2022	6	KY	Jessamine	Muddy pool near John Nickell Boat Ramp	37.770254	-84.525991	13.00833	12.08333	34.52381	863.73352	30.5	-4.5	35	21.33333	14.05	23.41667	2.01667	1167	119	70	15.17824	339	252	316	266	193	-0.706187834	-0.093655488	-0.274907692	1.339620177	0.184630191	-0.246077076	-0.076032181	-0.116734367	0.92003075	0.381494549	Liver_toe	Liver_toe	Liver_toe	0	0	0
https://arctos.database.museum/guid/MSB:Herp:105960	Rana clamitans	Ranidae	MSB:Herp:105960	DLFW 44	unknown	juvenile	2022	5	AR	Cleburne	Dry Mountain Road	35.551823	-91.913197	14.8	12.48333	35.06554	848.3031	32.4	-3.2	35.6	14.73333	25	25	3.96667	1298	139	76	19.47442	400	271	271	285	277	0.083963216	0.991861401	0.408992945	1.113346466	0.643513956	0.029257687	0.805221209	0.173671142	0.764629409	-0.01677634	Liver_toe	Liver_toe	Liver_toe	0	0	0
https://arctos.database.museum/guid/MSB:Herp:105961	Rana clamitans	Ranidae	MSB:Herp:105961	DLFW 45	unknown	juvenile	2022	5	AR	Cleburne	Dry Mountain Road	35.553747	-91.91298	14.8	12.48333	35.06554	848.3031	32.4	-3.2	35.6	14.73333	25	25	3.96667	1298	139	76	19.47442	400	271	271	285	277	0.083963216	0.991861401	0.408992945	1.113346466	0.643513956	0.029257687	0.805221209	0.173671142	0.764629409	-0.016430928	Liver_toe	Liver_toe	Liver_toe	0	0	1
https://arctos.database.museum/guid/MSB:Herp:105962	Rana sphenocephala	Ranidae	MSB:Herp:105962	DLFW 46	female	adult	2022	5	AR	Cleburne	Richwood Mountain Road	35.593964	-91.906013	14.64583	12.525	35.08403	850.4129	32.3	-3.4	35.7	14.61667	24.88333	24.88333	3.8	1294	138	75	19.41979	400	271	271	283	281	0.017820233	1.01268583	0.36958154	1.106913889	0.665365564	0.00620961	0.82212707	0.156935832	0.760211613	-0.009210843	Liver_toe	Liver_toe	Liver_toe	0	0	0
https://arctos.database.museum/guid/MSB:Herp:105963	Rana sphenocephala	Ranidae	MSB:Herp:105963	DLFW 47	female	adult	2022	5	AR	Cleburne	Richwood Mountain Road	35.585392	-91.898937	14.5875	12.375	34.95763	847.17743	32.1	-3.3	35.4	14.55	24.78333	24.78333	3.76667	1294	138	75	19.2491	398	272	272	283	313	-0.002020747	0.878485401	0.372923628	1.121541506	0.840178426	-0.000704146	0.713179357	0.158354986	0.770257638	-0.010749758	Liver_toe	Liver_toe	Liver_toe	1	0	0
https://arctos.database.museum/guid/MSB:Herp:105977	Hyla cinerea	Hylidae	MSB:Herp:105977	DLFW 61	female	adult	2022	5	AR	Cleburne	Richwood Mountain Road	35.590477	-91.902056	14.68333	12.51667	35.15918	850.27087	32.3	-3.3	35.6	14.65	24.91667	24.91667	3.83333	1293	138	75	19.32875	398	271	271	283	281	0.041338229	1.004529377	0.362211239	1.117576471	0.665365564	0.014404653	0.815505431	0.153806173	0.767534511	-0.009836858	Liver_toe	Liver_toe	Liver_toe	0	0	0
https://arctos.database.museum/guid/MSB:Herp:105979	Hyla cinerea	Hylidae	MSB:Herp:105979	DLFW 63	male	adult	2022	5	AR	Cleburne	Center Ridge Road	35.592458	-91.881315	14.64167	12.45	34.97191	850.64368	32.3	-3.3	35.6	14.6	24.88333	24.88333	3.8	1289	137	75	19.33358	397	270	270	282	289	0.022547008	0.961192387	0.331812883	1.127280972	0.709068779	0.007856694	0.780323234	0.140898084	0.774199416	-0.009481212	Liver_toe	Liver_toe	Liver_toe	0	0	0
https://arctos.database.museum/guid/MSB:Herp:105980	Hyla chrysoscelis-versicolor complex	Hylidae	MSB:Herp:105980	DLFW 64	male	adult	2022	5	AR	Cleburne	Swinging Bridge Drive	35.490889	-91.973818	15.63333	13.13333	36.08059	861.30011	33.7	-2.7	36.4	15.5	26.05	26.05	4.7	1280	139	76	19.28562	394	268	268	284	87	0.474477318	1.614659536	0.334449559	1.138421623	-0.394437417	0.165335602	1.310826394	0.142017699	0.781850645	-0.02771571	Liver_toe	Liver_toe	Liver_toe	0	0	0
https://arctos.database.museum/guid/MSB:Herp:105981	Hyla chrysoscelis-versicolor complex	Hylidae	MSB:Herp:105981	DLFW 65	female	adult	2022	5	AR	Cleburne	Swinging Bridge Drive	35.490889	-91.973818	15.63333	13.13333	36.08059	861.30011	33.7	-2.7	36.4	15.5	26.05	26.05	4.7	1280	139	76	19.28562	394	268	268	284	87	0.474477318	1.614659536	0.334449559	1.138421623	-0.394437417	0.165335602	1.310826394	0.142017699	0.781850645	-0.02771571	Liver_toe	Liver_toe	Liver_toe	0	0	0
https://arctos.database.museum/guid/MSB:Herp:105982	Hyla chrysoscelis-versicolor complex	Hylidae	MSB:Herp:105982	DLFW 66	female	adult	2022	5	AR	Cleburne	Dry Mountain Road	35.511064	-91.891885	15.44167	13.03333	35.80586	860.18451	33.5	-2.9	36.4	15.4	25.81667	25.81667	4.48333	1279	138	77	19.27256	395	267	267	284	106	0.376609082	1.517406894	0.336927058	1.158372917	-0.290642279	0.131232595	1.231873942	0.143069722	0.79555289	-0.024093729	Liver_toe	Liver_toe	Liver_toe	0	0	0
https://arctos.database.museum/guid/MSB:Herp:105983	Anaxyrus americanus	Bufonidae	MSB:Herp:105983	DLFW 67	unknown	adult	2022	5	AR	Cleburne	Dry Mountain Road	35.540779	-91.915275	14.975	12.61667	35.24208	851.68152	32.7	-3.1	35.8	14.9	25.23333	25.23333	4.11667	1297	139	76	19.46037	400	271	271	285	235	0.165828802	1.125202492	0.407630226	1.113981956	0.414072073	0.057784437	0.913471287	0.173092489	0.765065854	-0.018759049	Liver_toe	Liver_toe	Liver_toe	0	0	0
https://arctos.database.museum/guid/MSB:Herp:105984	Anaxyrus americanus	Bufonidae	MSB:Herp:105984	DLFW 68	female	adult	2022	5	AR	Cleburne	Richwood Mountain Road	35.590033	-91.901544	14.68333	12.51667	35.15918	850.27087	32.3	-3.3	35.6	14.65	24.91667	24.91667	3.83333	1293	138	75	19.32875	398	271	271	283	281	0.041338229	1.004529377	0.362211239	1.117576471	0.665365564	0.014404653	0.815505431	0.153806173	0.767534511	-0.009916568	Liver_toe	Liver_toe	Liver_toe	0	0	0
https://arctos.database.museum/guid/MSB:Herp:105985	Anaxyrus americanus	Bufonidae	MSB:Herp:105985	DLFW 69	male	adult	2022	5	AR	Cleburne	Dry Mountain Road	35.54007	-91.914427	14.975	12.61667	35.24208	851.68152	32.7	-3.1	35.8	14.9	25.23333	25.23333	4.11667	1297	139	76	19.46037	400	271	271	285	235	0.165828802	1.125202492	0.407630226	1.113981956	0.414072073	0.057784437	0.913471287	0.173092489	0.765065854	-0.018886335	Liver_toe	Liver_toe	Liver_toe	0	0	0
https://arctos.database.museum/guid/MSB:Herp:105986	Anaxyrus fowleri	Bufonidae	MSB:Herp:105986	DLFW 70	male	adult	2022	5	AR	Cleburne	Center Ridge Road	35.599007	-91.882902	14.64167	12.45	34.97191	850.64368	32.3	-3.3	35.6	14.6	24.88333	24.88333	3.8	1289	137	75	19.33358	397	270	270	282	289	0.022547008	0.961192387	0.331812883	1.127280972	0.709068779	0.007856694	0.780323234	0.140898084	0.774199416	-0.008305482	Liver_toe	Liver_toe	Liver_toe	0	0	0
https://arctos.database.museum/guid/MSB:Herp:105987	Anaxyrus fowleri	Bufonidae	MSB:Herp:105987	DLFW 71	female	adult	2022	5	AR	Cleburne	Dry Mountain Road	35.517638	-91.892704	15.36667	13	35.81267	859.25531	33.4	-2.9	36.3	15.3	25.73333	25.73333	4.43333	1282	138	76	19.3065	395	269	269	283	124	0.35223721	1.482427816	0.336512612	1.14156056	-0.192310044	0.122740011	1.203476934	0.142893735	0.784006419	-0.022913511	Liver_toe	Liver_toe	Liver_toe	0	0	0
https://arctos.database.museum/guid/MSB:Herp:105988	Pseudacris crucifer	Hylidae	MSB:Herp:105988	DLFW 72	female	adult	2022	5	AR	Cleburne	Dry Mountain Road	35.546596	-91.914429	14.9375	12.625	35.36415	850.92224	32.6	-3.1	35.7	14.86667	25.18333	25.18333	4.08333	1298	139	76	19.50965	401	271	271	285	242	0.155625693	1.11590368	0.412029404	1.108482121	0.452312387	0.054229078	0.905922248	0.174960517	0.76128865	-0.017714734	Liver_toe	Liver_toe	Liver_toe	1	0	0
https://arctos.database.museum/guid/MSB:Herp:105989	Pseudacris crucifer	Hylidae	MSB:Herp:105989	DLFW 73	male	adult	2022	5	AR	Cleburne	Richwood Mountain Road	35.585436	-91.8989	14.5875	12.375	34.95763	847.17743	32.1	-3.3	35.4	14.55	24.78333	24.78333	3.76667	1294	138	75	19.2491	398	272	272	283	313	-0.002020747	0.878485401	0.372923628	1.121541506	0.840178426	-0.000704146	0.713179357	0.158354986	0.770257638	-0.010741859	Liver_toe	Liver_toe	Liver_toe	0	0	0
https://arctos.database.museum/guid/MSB:Herp:105994	Hyla chrysoscelis-versicolor complex	Hylidae	MSB:Herp:105994	DLFW 78	female	adult	2022	5	VA	Pulaski	On road off the intersection 690 (Shelburne Rd) and 605 (Little River Dam Rd)	37.050297	-80.59012	11.6875	13.075	38.68343	796.67242	28.8	-5	33.8	19.4	1.63333	21.31667	1.63333	996	101	65	13.74331	288	205	274	205	624	-1.284501575	0.229646147	-1.548244377	1.508343292	2.539140936	-0.447595351	0.186433253	-0.65743278	1.035907217	0.252241976	Liver_toe	Liver_toe	Liver_toe	0	0	0
https://arctos.database.museum/guid/MSB:Herp:105995	Hyla chrysoscelis-versicolor complex	Hylidae	MSB:Herp:105995	DLFW 79	male	adult	2022	5	VA	Pulaski	At intersection in ditch puddle of 663 (Owens Rd) and 605 (Little River Dam Rd)	37.0337	-80.608008	11.58333	13.03333	38.56016	796.27069	28.7	-5.1	33.8	19.28333	1.51667	21.2	1.51667	996	101	65	13.74331	288	205	274	205	638	-1.335996092	0.190581032	-1.548244377	1.508343292	2.615621564	-0.465539048	0.154719086	-0.65743278	1.035907217	0.249262347	Liver_toe	Liver_toe	Liver_toe	0	0	0
https://arctos.database.museum/guid/MSB:Herp:105996	Hyla chrysoscelis-versicolor complex	Hylidae	MSB:Herp:105996	DLFW 80	male	adult	2022	5	VA	Pulaski	At intersection in ditch puddle of 663 (Owens Rd) and 605 (Little River Dam Rd)	37.033684	-80.608017	11.58333	13.03333	38.56016	796.27069	28.7	-5.1	33.8	19.28333	1.51667	21.2	1.51667	996	101	65	13.74331	288	205	274	205	638	-1.335996092	0.190581032	-1.548244377	1.508343292	2.615621564	-0.465539048	0.154719086	-0.65743278	1.035907217	0.249259475	Liver_toe	Liver_toe	Liver_toe	0	0	0
https://arctos.database.museum/guid/MSB:Herp:105997	Hyla chrysoscelis-versicolor complex	Hylidae	MSB:Herp:105997	DLFW 81	female	adult	2022	5	VA	Franklin	On road 788 (Dry Hill Rd)	36.909078	-80.101858	12.83333	12.73333	38.23824	782.27332	29.7	-3.6	33.3	20.45	3	22.36667	3	1173	117	81	11.74719	325	247	316	247	426	-0.764713591	0.078771112	-0.20234101	1.656186048	1.457486348	-0.266470867	0.063948623	-0.085920295	1.137443372	0.226889186	Liver_toe	Liver_toe	Liver_toe	0	0	0
https://arctos.database.museum/guid/MSB:Herp:105998	Hyla chrysoscelis-versicolor complex	Hylidae	MSB:Herp:105998	DLFW 82	female	adult	2022	5	VA	Franklin	On road 788 (Dry Hill Rd)	36.910666	-80.111361	12.98333	12.8	38.32335	785.15875	29.9	-3.5	33.4	20.61667	3.1	22.55	3.1	1168	117	81	11.71867	325	247	316	247	385	-0.704038229	0.149387625	-0.209572125	1.657456566	1.233507368	-0.245328028	0.121277109	-0.088990851	1.138315944	0.227174276	Liver_toe	Liver_toe	Liver_toe	0	0	0
https://arctos.database.museum/guid/MSB:Herp:105999	Hyla chrysoscelis-versicolor complex	Hylidae	MSB:Herp:105999	DLFW 83	female	adult	2022	5	VA	Franklin	On road 40 (Franklin St)	36.893618	-80.123253	13.075	12.88333	38.45771	786.46936	30.1	-3.4	33.5	20.73333	3.18333	22.68333	3.18333	1171	117	81	11.67394	325	248	316	248	362	-0.650193425	0.231375655	-0.195355114	1.665289158	1.107860622	-0.226565354	0.187837318	-0.082953866	1.143695249	0.22411368	Liver_toe	Liver_toe	Liver_toe	0	0	0
https://arctos.database.museum/guid/MSB:Herp:106000	Anaxyrus americanus	Bufonidae	MSB:Herp:106000	DLFW 84	unknown	adult	2022	5	VA	Franklin	On road 40 (Franklin St)	36.895852	-80.117783	13.075	12.88333	38.45771	786.46936	30.1	-3.4	33.5	20.73333	3.18333	22.68333	3.18333	1171	117	81	11.67394	325	248	316	248	362	-0.650193425	0.231375655	-0.195355114	1.665289158	1.107860622	-0.226565354	0.187837318	-0.082953866	1.143695249	0.224514746	Liver_toe	Liver_toe	Liver_toe	0	0	0
https://arctos.database.museum/guid/MSB:Herp:106001	Anaxyrus americanus	Bufonidae	MSB:Herp:106001	DLFW 85	unknown	juvenile	2022	5	VA	Franklin	On road 762 (Providence Church Rd)	36.898298	-79.927631	12.825	12.33333	37.26083	784.74805	29.5	-3.6	33.1	20.43333	2.91667	22.36667	2.91667	1184	119	83	11.0437	328	255	319	255	447	-0.828661074	-0.219650974	-0.032978086	1.72424348	1.572207289	-0.288753904	-0.178318888	-0.014003522	1.184184181	0.224953872	Liver_toe	Liver_toe	Liver_toe	0	0	0
https://arctos.database.museum/guid/MSB:Herp:106002	Rana clamitans	Ranidae	MSB:Herp:106002	DLFW 86	male	adult	2022	5	VA	Franklin	On road 619 (Pleasant Hill Rd)	36.9444	-79.887929	13.14167	12.58333	37.4504	799.90576	30.1	-3.5	33.6	20.95	4.71667	22.9	3.06667	1158	117	82	11.2055	322	251	314	251	357	-0.656352917	0.046387403	-0.180903926	1.734484271	1.080546113	-0.228711681	0.037658609	-0.076817441	1.1912174	0.23323048	Liver_toe	Liver_toe	Liver_toe	0	0	0
https://arctos.database.museum/guid/MSB:Herp:106003	Rana clamitans	Ranidae	MSB:Herp:106003	DLFW 87	male	adult	2022	5	VA	Franklin	On road 40 (Franklin St)	36.893618	-80.123253	13.075	12.88333	38.45771	786.46936	30.1	-3.4	33.5	20.73333	3.18333	22.68333	3.18333	1171	117	81	11.67394	325	248	316	248	362	-0.650193425	0.231375655	-0.195355114	1.665289158	1.107860622	-0.226565354	0.187837318	-0.082953866	1.143695249	0.22411368	Liver_toe	Liver_toe	Liver_toe	0	0	0
https://arctos.database.museum/guid/MSB:Herp:106004	Anaxyrus fowleri	Bufonidae	MSB:Herp:106004	DLFW 88	male	adult	2022	5	VA	Franklin	On road 724 (Goose Dam Rd)	36.904851	-79.848562	13.39167	12.81667	37.91913	800.61578	30.5	-3.3	33.8	21.21667	4.93333	23.16667	3.31667	1152	117	83	10.89259	320	251	313	252	295	-0.526030156	0.253147975	-0.175117222	1.774616589	0.741846191	-0.183299621	0.205512704	-0.074360226	1.218779665	0.22613032	Liver_toe	Liver_toe	Liver_toe	0	0	0
https://arctos.database.museum/guid/MSB:Herp:106005	Rana clamitans	Ranidae	MSB:Herp:106005	DLFW 89	male	adult	2022	5	VA	Augusta	See GPS	38.113202	-78.992712	11.94583	13.14167	37.12335	843.44385	29.8	-5.6	35.4	20.25	1.38333	22.23333	1.38333	1037	103	69	13.68794	295	213	287	213	418	-1.329906039	0.429648119	-1.261944216	1.527337328	1.413783132	-0.463416918	0.348800525	-0.535860815	1.048952032	0.443063381	Liver_toe	Liver_toe	Liver_toe	0	0	0
https://arctos.database.museum/guid/MSB:Herp:106006	Rana catesbeiana	Ranidae	MSB:Herp:106006	DLFW 90	male	adult	2022	5	VA	Augusta	In pond (near bank)	38.113202	-78.992712	11.94583	13.14167	37.12335	843.44385	29.8	-5.6	35.4	20.25	1.38333	22.23333	1.38333	1037	103	69	13.68794	295	213	287	213	418	-1.329906039	0.429648119	-1.261944216	1.527337328	1.413783132	-0.463416918	0.348800525	-0.535860815	1.048952032	0.443063381	Liver_toe	Liver_toe	Liver_toe	1	0	0
https://arctos.database.museum/guid/MSB:Herp:106007	Rana catesbeiana	Ranidae	MSB:Herp:106007	DLFW 91	male	adult	2022	5	VA	Augusta	In pond (near bank)	38.112908	-78.992423	11.94583	13.14167	37.12335	843.44385	29.8	-5.6	35.4	20.25	1.38333	22.23333	1.38333	1037	103	69	13.68794	295	213	287	213	418	-1.329906039	0.429648119	-1.261944216	1.527337328	1.413783132	-0.463416918	0.348800525	-0.535860815	1.048952032	0.4430106	Liver_toe	Liver_toe	Liver_toe	1	0	0
https://arctos.database.museum/guid/MSB:Herp:106008	Rana clamitans	Ranidae	MSB:Herp:106008	DLFW 92	male	adult	2022	5	VA	Augusta	See GPS	38.112908	-78.992423	11.94583	13.14167	37.12335	843.44385	29.8	-5.6	35.4	20.25	1.38333	22.23333	1.38333	1037	103	69	13.68794	295	213	287	213	418	-1.329906039	0.429648119	-1.261944216	1.527337328	1.413783132	-0.463416918	0.348800525	-0.535860815	1.048952032	0.4430106	Liver_toe	Liver_toe	Liver_toe	1	0	0
https://arctos.database.museum/guid/MSB:Herp:106009	Rana clamitans	Ranidae	MSB:Herp:106009	DLFW 93	female	adult	2022	5	VA	Augusta	See GPS	38.112908	-78.992423	11.94583	13.14167	37.12335	843.44385	29.8	-5.6	35.4	20.25	1.38333	22.23333	1.38333	1037	103	69	13.68794	295	213	287	213	418	-1.329906039	0.429648119	-1.261944216	1.527337328	1.413783132	-0.463416918	0.348800525	-0.535860815	1.048952032	0.4430106	Liver_toe	Liver_toe	Liver_toe	1	0	0
https://arctos.database.museum/guid/MSB:Herp:106010	Anaxyrus americanus	Bufonidae	MSB:Herp:106010	DLFW 94	unknown	adult	2022	5	VA	Augusta	On road 906 (Windswept Rd)	38.20492	-78.96568	12.125	13.08333	36.95857	844.06079	30	-5.4	35.4	20.46667	1.56667	22.45	1.56667	1002	101	65	14.62084	290	204	284	204	365	-1.252087878	0.411479649	-1.520931325	1.421552242	1.124249328	-0.436300526	0.334050846	-0.645834808	0.976300445	0.459529347	Liver_toe	Liver_toe	Liver_toe	0	0	0
https://arctos.database.museum/guid/MSB:Herp:106011	Anaxyrus fowleri	Bufonidae	MSB:Herp:106011	DLFW 95	male	adult	2022	5	VA	Augusta	On road 923 (Hildebrand Cir)	38.15142	-78.9872	11.97083	13.10833	37.13409	838.83972	29.8	-5.5	35.3	20.21667	1.45	22.2	1.45	1021	102	67	14.30876	293	208	286	208	397	-1.308339894	0.404107846	-1.392184929	1.461166091	1.299062191	-0.455902014	0.328066208	-0.591165078	1.003506634	0.449924589	Liver_toe	Liver_toe	Liver_toe	0	0	0
https://arctos.database.museum/guid/MSB:Herp:106012	Anaxyrus americanus	Bufonidae	MSB:Herp:106012	DLFW 96	female	adult	2022	5	VA	Augusta	On road 906 (Rife's Ford Rd)	38.197779	-78.949545	12.07917	12.99167	36.80359	843.79675	29.9	-5.4	35.3	20.41667	1.51667	22.4	1.51667	1011	102	66	14.67768	292	205	286	205	372	-1.276723357	0.336107164	-1.459682922	1.416276236	1.162489642	-0.444884966	0.272861326	-0.619826828	0.972676965	0.458247336	Liver_toe	Liver_toe	Liver_toe	0	0	0
https://arctos.database.museum/guid/MSB:Herp:106015	Anaxyrus fowleri	Bufonidae	MSB:Herp:106015	DLFW 99	female	adult	2022	5	VA	Goochland	See GPS	37.853501	-77.999298	13.35417	13.00833	36.95549	835.23395	30.9	-4.3	35.2	21.5	2.78333	23.48333	2.78333	1105	108	77	11.19697	306	242	301	242	119	-0.763394828	0.44904768	-0.603100285	1.791083978	-0.219624554	-0.266011333	0.364549639	-0.256095164	1.230089217	0.396439732	Liver_toe	Liver_toe	Liver_toe	0	0	0
https://arctos.database.museum/guid/MSB:Herp:106016	Hyla chrysoscelis-versicolor complex	Hylidae	MSB:Herp:106016	DLFW 100	male	adult	2022	5	VA	Goochland	See GPS	37.845465	-77.962534	13.38333	13.01667	36.97917	836.97595	30.9	-4.3	35.2	21.55	2.8	23.53333	2.8	1102	106	77	10.71143	303	243	299	243	114	-0.755660808	0.454660378	-0.627036054	1.853716051	-0.246939064	-0.263316349	0.369106186	-0.266259037	1.273103972	0.394997044	Liver_toe	Liver_toe	Liver_toe	0	0	0
https://arctos.database.museum/guid/MSB:Herp:106018	Rana clamitans	Ranidae	MSB:Herp:106018	DLFW 102	unknown	juvenile	2022	5	VA	Goochland	no locality description given	37.845465	-77.962534	13.38333	13.01667	36.97917	836.97595	30.9	-4.3	35.2	21.55	2.8	23.53333	2.8	1102	106	77	10.71143	303	243	299	243	114	-0.755660808	0.454660378	-0.627036054	1.853716051	-0.246939064	-0.263316349	0.369106186	-0.266259037	1.273103972	0.394997044	Liver_toe	Liver_toe	Liver_toe	1	0	0
https://arctos.database.museum/guid/MSB:Herp:106019	Rana clamitans	Ranidae	MSB:Herp:106019	DLFW 103	female	adult	2022	5	VA	Goochland	no locality description given	37.845465	-77.962534	13.38333	13.01667	36.97917	836.97595	30.9	-4.3	35.2	21.55	2.8	23.53333	2.8	1102	106	77	10.71143	303	243	299	243	114	-0.755660808	0.454660378	-0.627036054	1.853716051	-0.246939064	-0.263316349	0.369106186	-0.266259037	1.273103972	0.394997044	Liver_toe	Liver_toe	Liver_toe	0	0	0
https://arctos.database.museum/guid/MSB:Herp:106020	Rana clamitans	Ranidae	MSB:Herp:106020	DLFW 104	female	adult	2022	5	VA	Goochland	no locality description given	37.845465	-77.962534	13.38333	13.01667	36.97917	836.97595	30.9	-4.3	35.2	21.55	2.8	23.53333	2.8	1102	106	77	10.71143	303	243	299	243	114	-0.755660808	0.454660378	-0.627036054	1.853716051	-0.246939064	-0.263316349	0.369106186	-0.266259037	1.273103972	0.394997044	Liver_toe	Liver_toe	Liver_toe	0	0	0
https://arctos.database.museum/guid/MSB:Herp:106021	Rana catesbeiana	Ranidae	MSB:Herp:106021	DLFW 105	unknown	juvenile	2022	5	VA	Goochland	no locality given	37.845465	-77.962534	13.38333	13.01667	36.97917	836.97595	30.9	-4.3	35.2	21.55	2.8	23.53333	2.8	1102	106	77	10.71143	303	243	299	243	114	-0.755660808	0.454660378	-0.627036054	1.853716051	-0.246939064	-0.263316349	0.369106186	-0.266259037	1.273103972	0.394997044	Liver_toe	Liver_toe	Liver_toe	1	0	0
https://arctos.database.museum/guid/MSB:Herp:106022	Hyla chrysoscelis-versicolor complex	Hylidae	MSB:Herp:106022	DLFW 106	male	adult	2022	5	VA	Goochland	On 609 (Three Chopt Rd) by 615 in ditch	37.8186401	-77.9884719	13.41667	13.05	36.96884	835.95435	31	-4.3	35.3	21.56667	2.85	23.55	2.85	1100	106	77	10.83379	302	242	298	242	110	-0.741050641	0.490633438	-0.646870933	1.849042208	-0.268790672	-0.258225314	0.398310137	-0.274681544	1.269894048	0.390181218	Liver_toe	Liver_toe	Liver_toe	0	0	0
https://arctos.database.museum/guid/MSB:Herp:106023	Hyla chrysoscelis-versicolor complex	Hylidae	MSB:Herp:106023	DLFW 107	male	adult	2022	5	VA	Goochland	On 609 (Three Chopt Rd) in ditch	37.8187103	-77.9856982	13.41667	13.05	36.96884	835.95435	31	-4.3	35.3	21.56667	2.85	23.55	2.85	1100	106	77	10.83379	302	242	298	242	110	-0.741050641	0.490633438	-0.646870933	1.849042208	-0.268790672	-0.258225314	0.398310137	-0.274681544	1.269894048	0.390193821	Liver_toe	Liver_toe	Liver_toe	0	0	0
https://arctos.database.museum/guid/MSB:Herp:106024	Anaxyrus fowleri	Bufonidae	MSB:Herp:106024	DLFW 108	male	adult	2022	5	VA	Goochland	See GPS	37.853501	-77.999298	13.35417	13.00833	36.95549	835.23395	30.9	-4.3	35.2	21.5	2.78333	23.48333	2.78333	1105	108	77	11.19697	306	242	301	242	119	-0.763394828	0.44904768	-0.603100285	1.791083978	-0.219624554	-0.266011333	0.364549639	-0.256095164	1.230089217	0.396439732	Liver_toe	Liver_toe	Liver_toe	0	0	0
https://arctos.database.museum/guid/MSB:Herp:106025	Hyla cinerea	Hylidae	MSB:Herp:106025	DLFW 109	male	adult	2022	6	VA	Virginia Beach	In permanent ditch pond off Sandbridge Rd	36.731162	-75.983445	15.39167	9.76667	32.33996	768.19098	30.4	0.2	30.2	24.43333	11.88333	24.73333	5.86667	1168	131	76	17.69573	363	243	350	274	5	0.361056415	-2.001552572	0.074973046	0.986738665	-0.842395377	0.125813137	-1.62491713	0.03183589	0.677677098	0.194948249	Liver_toe	Liver_toe	Liver_toe	0	0	0
https://arctos.database.museum/guid/MSB:Herp:106026	Hyla cinerea	Hylidae	MSB:Herp:106026	DLFW 110	female	adult	2022	6	VA	Virginia Beach	In permanent ditch pond off Sandbridge Rd	36.731162	-75.983445	15.39167	9.76667	32.33996	768.19098	30.4	0.2	30.2	24.43333	11.88333	24.73333	5.86667	1168	131	76	17.69573	363	243	350	274	5	0.361056415	-2.001552572	0.074973046	0.986738665	-0.842395377	0.125813137	-1.62491713	0.03183589	0.677677098	0.194948249	Liver_toe	Liver_toe	Liver_toe	0	0	0
https://arctos.database.museum/guid/MSB:Herp:106027	Hyla cinerea	Hylidae	MSB:Herp:106027	DLFW 111	male	adult	2022	6	VA	Virginia Beach	In permanent ditch pond off Sandbridge Rd	36.731162	-75.983445	15.39167	9.76667	32.33996	768.19098	30.4	0.2	30.2	24.43333	11.88333	24.73333	5.86667	1168	131	76	17.69573	363	243	350	274	5	0.361056415	-2.001552572	0.074973046	0.986738665	-0.842395377	0.125813137	-1.62491713	0.03183589	0.677677098	0.194948249	Liver_toe	Liver_toe	Liver_toe	0	0	0
https://arctos.database.museum/guid/MSB:Herp:106028	Rana sphenocephala	Ranidae	MSB:Herp:106028	DLFW 112	male	adult	2022	6	VA	Virginia Beach	In permanent ditch pond off Sandbridge Rd	36.731162	-75.983445	15.39167	9.76667	32.33996	768.19098	30.4	0.2	30.2	24.43333	11.88333	24.73333	5.86667	1168	131	76	17.69573	363	243	350	274	5	0.361056415	-2.001552572	0.074973046	0.986738665	-0.842395377	0.125813137	-1.62491713	0.03183589	0.677677098	0.194948249	Liver_toe	Liver_toe	Liver_toe	0	0	0
https://arctos.database.museum/guid/MSB:Herp:106029	Rana catesbeiana	Ranidae	MSB:Herp:106029	DLFW 113	male	adult	2022	6	VA	Virginia Beach	In permanent ditch pond off Sandbridge Rd	36.731162	-75.983445	15.39167	9.76667	32.33996	768.19098	30.4	0.2	30.2	24.43333	11.88333	24.73333	5.86667	1168	131	76	17.69573	363	243	350	274	5	0.361056415	-2.001552572	0.074973046	0.986738665	-0.842395377	0.125813137	-1.62491713	0.03183589	0.677677098	0.194948249	Liver_toe	Liver_toe	Liver_toe	0	0	0
https://arctos.database.museum/guid/MSB:Herp:106031	Anaxyrus americanus	Bufonidae	MSB:Herp:106031	DLFW 115	unknown	adult	2022	6	VA	Virginia Beach	On road - Indian River Rd	36.715475	-75.998962	15.3375	9.825	32.42574	767.46375	30.4	0.1	30.3	24.36667	11.81667	24.66667	5.81667	1172	132	76	17.97163	365	243	353	275	5	0.338854508	-1.958942968	0.106405872	0.950296859	-0.842395377	0.118076696	-1.590325446	0.045183247	0.65264942	0.192131991	Liver_toe	Liver_toe	Liver_toe	0	0	0
https://arctos.database.museum/guid/MSB:Herp:106032	Rana catesbeiana	Ranidae	MSB:Herp:106032	DLFW 116	unknown	adult	2022	6	VA	Virginia Beach	In permanent ditch pond off Sandbridge Rd	36.731162	-75.983445	15.39167	9.76667	32.33996	768.19098	30.4	0.2	30.2	24.43333	11.88333	24.73333	5.86667	1168	131	76	17.69573	363	243	350	274	5	0.361056415	-2.001552572	0.074973046	0.986738665	-0.842395377	0.125813137	-1.62491713	0.03183589	0.677677098	0.194948249	Liver_toe	Liver_toe	Liver_toe	1	0	0
https://arctos.database.museum/guid/MSB:Herp:106033	Anaxyrus americanus	Bufonidae	MSB:Herp:106033	DLFW 117	unknown	adult	2022	6	VA	Virginia Beach	On road - Dawley Rd	36.688201	-76.00796	15.32917	9.875	32.59076	766.06274	30.4	0.1	30.3	24.33333	11.8	24.65	5.81667	1176	133	76	18.29371	368	243	355	275	3	0.344876113	-1.923872307	0.134007181	0.909930559	-0.853321181	0.120174975	-1.561854088	0.056903623	0.62492646	0.187235539	Liver_toe	Liver_toe	Liver_toe	0	0	0
https://arctos.database.museum/guid/MSB:Herp:106034	Anaxyrus americanus	Bufonidae	MSB:Herp:106034	DLFW 118	female	adult	2022	6	VA	Virginia Beach	On road - Gum Bridge Rd	36.679889	-76.018189	15.2875	9.925	32.64803	767.14679	30.4	0	30.4	24.3	11.75	24.63333	5.76667	1180	133	76	18.21884	369	245	357	276	4	0.325683551	-1.886018066	0.164785662	0.912766078	-0.847858279	0.113487166	-1.531122942	0.069973124	0.626873851	0.185743301	Liver_toe	Liver_toe	Liver_toe	0	0	0
https://arctos.database.museum/guid/MSB:Herp:106035	Anaxyrus americanus	Bufonidae	MSB:Herp:106035	DLFW 119	female	adult	2022	6	VA	Virginia Beach	On road - Munden Point Rd	36.579153	-76.031736	15.3625	9.975	32.9208	763.38104	30.4	0.1	30.3	24.33333	11.86667	24.63333	5.88333	1198	136	77	18.84456	377	246	365	279	10	0.369555434	-1.856232593	0.297010016	0.827323626	-0.815080868	0.128774692	-1.506942251	0.126119703	0.568193275	0.16765835	Liver_toe	Liver_toe	Liver_toe	0	0	0
https://arctos.database.museum/guid/MSB:Herp:106036	Rana sphenocephala	Ranidae	MSB:Herp:106036	DLFW 120	unknown	adult	2022	6	VA	Virginia Beach	On roadside - Back Bay Landing Rd	36.589597	-75.999016	15.36667	9.95	32.83828	763.07489	30.4	0.1	30.3	24.33333	11.86667	24.63333	5.88333	1190	136	76	18.83096	375	245	362	278	3	0.36675913	-1.873693772	0.242609596	0.825054774	-0.853321181	0.127800296	-1.521117731	0.10301959	0.566635062	0.169533342	Liver_toe	Liver_toe	Liver_toe	1	0	0
https://arctos.database.museum/guid/MSB:Herp:106038	Rana sphenocephala	Ranidae	MSB:Herp:106038	DLFW 122	unknown	adult	2022	6	VA	Virginia Beach	On roadside - Back Bay Landing Rd	36.589597	-75.999016	15.36667	9.95	32.83828	763.07489	30.4	0.1	30.3	24.33333	11.86667	24.63333	5.88333	1190	136	76	18.83096	375	245	362	278	3	0.36675913	-1.873693772	0.242609596	0.825054774	-0.853321181	0.127800296	-1.521117731	0.10301959	0.566635062	0.169533342	Liver_toe	Liver_toe	Liver_toe	0	0	0
https://arctos.database.museum/guid/MSB:Herp:106039	Anaxyrus americanus	Bufonidae	MSB:Herp:106039	DLFW 123	female	adult	2022	6	VA	Virginia Beach	On road - Back Bay Landing Rd	36.587422	-76.008979	15.3625	9.94167	32.81078	764.85925	30.4	0.1	30.3	24.35	11.86667	24.65	5.85	1194	135	76	18.69963	375	246	363	279	4	0.36278522	-1.878784356	0.253419043	0.842426748	-0.847858279	0.126415554	-1.525250412	0.107609618	0.578565869	0.169142868	Liver_toe	Liver_toe	Liver_toe	0	0	0
https://arctos.database.museum/guid/MSB:Herp:106040	Rana clamitans	Ranidae	MSB:Herp:106040	DLFW 124	unknown	juvenile	2022	6	VA	Suffolk	On road 642 (White Marsh Rd)	36.694951	-76.560844	15.24583	11.225	34.96885	785.70599	31.2	-0.9	32.1	24.31667	11.18333	24.8	5.4	1238	138	77	17.25979	379	262	376	289	21	0.321538114	-0.854041721	0.555087887	0.917830004	-0.754988946	0.112042654	-0.693335285	0.235707604	0.630351678	0.188447354	Liver_toe	Liver_toe	Liver_toe	0	0	0
https://arctos.database.museum/guid/MSB:Herp:106041	Rana clamitans	Ranidae	MSB:Herp:106041	DLFW 125	unknown	juvenile	2022	6	VA	Suffolk	On road 642 (White Marsh Rd)	36.694951	-76.560844	15.24583	11.225	34.96885	785.70599	31.2	-0.9	32.1	24.31667	11.18333	24.8	5.4	1238	138	77	17.25979	379	262	376	289	21	0.321538114	-0.854041721	0.555087887	0.917830004	-0.754988946	0.112042654	-0.693335285	0.235707604	0.630351678	0.188447354	Liver_toe	Liver_toe	Liver_toe	0	0	0
https://arctos.database.museum/guid/MSB:Herp:106042	Rana clamitans	Ranidae	MSB:Herp:106042	DLFW 126	unknown	juvenile	2022	6	VA	Suffolk	On road 642 (White Marsh Rd)	36.691994	-76.560071	15.24583	11.225	34.96885	785.70599	31.2	-0.9	32.1	24.31667	11.18333	24.8	5.4	1238	138	77	17.25979	379	262	376	289	21	0.321538114	-0.854041721	0.555087887	0.917830004	-0.754988946	0.112042654	-0.693335285	0.235707604	0.630351678	0.187916489	Liver_toe	Liver_toe	Liver_toe	1	0	1
https://arctos.database.museum/guid/MSB:Herp:106044	Rana catesbeiana	Ranidae	MSB:Herp:106044	DLFW 128	female	adult	2022	6	VA	Suffolk	On road 642 (White Marsh Rd) dead	36.660307	-76.559753	15.1125	11.24167	35.24033	777.17767	31	-0.9	31.9	24.1	11.1	24.56667	5.38333	1240	138	77	17.025	378	263	376	290	18	0.295722702	-0.871513943	0.566314274	0.93759565	-0.771377652	0.103047057	-0.70751973	0.240474678	0.643926423	0.18222778	Liver_toe	Liver_toe	Liver_toe	1	0	0
https://arctos.database.museum/guid/MSB:Herp:106045	Hyla chrysoscelis-versicolor complex	Hylidae	MSB:Herp:106045	DLFW 129	unknown	adult	2022	6	VA	Suffolk	On road 604 (Desert Rd) dead	36.585527	-76.546857	15.125	11.23333	35.43638	770.1402	30.9	-0.8	31.7	24.08333	11.16667	24.51667	5.51667	1245	139	76	17.60824	381	262	380	290	19	0.325491064	-0.897032884	0.575654041	0.860733807	-0.76591475	0.113420092	-0.72823673	0.244440634	0.591138879	0.168802662	Liver_toe	Liver_toe	Liver_toe	0	0	0
https://arctos.database.museum/guid/MSB:Herp:106047	Hyla chrysoscelis-versicolor complex	Hylidae	MSB:Herp:106047	DLFW 131	male	adult	2022	6	VA	Suffolk	On road 604 (Desert Rd)	36.582708	-76.545945	15.14583	11.24167	35.35115	771.43744	31	-0.8	31.8	24.1	11.18333	24.55	5.51667	1245	139	76	17.60824	381	262	380	290	19	0.33040822	-0.876391807	0.575654041	0.860733807	-0.76591475	0.115133516	-0.711479718	0.244440634	0.591138879	0.168296572	Liver_toe	Liver_toe	Liver_toe	0	0	0
https://arctos.database.museum/guid/MSB:Herp:106049	Hyla chrysoscelis-versicolor complex	Hylidae	MSB:Herp:106049	DLFW 133	male	adult	2022	6	VA	Suffolk	On road 642 (White Marsh Rd) dead	36.697999	-76.561246	15.24583	11.225	34.96885	785.70599	31.2	-0.9	32.1	24.31667	11.18333	24.8	5.4	1238	138	77	17.25979	379	262	376	289	21	0.321538114	-0.854041721	0.555087887	0.917830004	-0.754988946	0.112042654	-0.693335285	0.235707604	0.630351678	0.188994556	Liver_toe	Liver_toe	Liver_toe	0	0	0
https://arctos.database.museum/guid/MSB:Herp:106050	Hyla chrysoscelis-versicolor complex	Hylidae	MSB:Herp:106050	DLFW 134	male	adult	2022	6	VA	Prince William	On road 658 (Owls Nest Rd) near Lonesome Rd	38.737756	-77.609763	12.9	12.43333	34.92509	871.10431	30.9	-4.7	35.6	21.41667	1.95	23.5	1.95	998	99	67	10.57642	277	216	270	216	95	-1.049452441	0.086574527	-1.443050169	1.811979776	-0.350734201	-0.365690509	0.070283655	-0.612764044	1.244440134	0.555188427	Liver_toe	Liver_toe	Liver_toe	0	0	0
https://arctos.database.museum/guid/MSB:Herp:106051	Anaxyrus fowleri	Bufonidae	MSB:Herp:106051	DLFW 135	unknown	adult	2022	6	VA	Fauquier	On road 606 (Dumfries Rd)	38.670138	-77.625734	12.9625	12.55833	35.07914	872.96552	31	-4.8	35.8	21.5	1.98333	23.58333	1.98333	1000	98	68	10.12913	276	217	270	217	79	-1.034029437	0.186609948	-1.420824301	1.864390231	-0.438140632	-0.360316233	0.151495247	-0.603326248	1.280434836	0.54304909	Liver_toe	Liver_toe	Liver_toe	0	0	0
https://arctos.database.museum/guid/MSB:Herp:106052	Rana catesbeiana	Ranidae	MSB:Herp:106052	DLFW 136	female	adult	2022	6	VA	Prince William	In ditch at Warrenton Rd and Carriage Ford Rd	38.666922	-77.583439	12.9375	12.425	34.90169	871.40204	30.9	-4.7	35.6	21.45	1.95	23.53333	1.95	997	98	68	10.04629	274	217	268	217	91	-1.044058574	0.080416482	-1.43719423	1.881555417	-0.372585809	-0.36381097	0.06528438	-0.610277429	1.292223625	0.542471727	Liver_toe	Liver_toe	Liver_toe	0	0	0
https://arctos.database.museum/guid/MSB:Herp:106053	Hyla chrysoscelis-versicolor complex	Hylidae	MSB:Herp:106053	DLFW 137	unknown	adult	2022	6	VA	Prince William	On road (Fleetwood Dr) dead	38.614859	-77.553275	13.09167	12.51667	35.25822	865.91473	31	-4.5	35.5	21.56667	2.2	23.63333	2.2	998	97	68	9.78219	273	218	268	218	69	-0.950014971	0.148230014	-1.435910699	1.911674573	-0.492769652	-0.331040688	0.120337328	-0.609732402	1.312909003	0.533124951	Liver_toe	Liver_toe	Liver_toe	0	0	0
https://arctos.database.museum/guid/MSB:Herp:106056	Rana catesbeiana	Ranidae	MSB:Herp:106056	DLFW 140	male	adult	2022	6	PA	Fayette	Near edge of Virgin Run boat ramp and lake	40.040722	-79.724581	10.3625	12.375	34.95763	873.4964	28.4	-7	35.4	18.81667	-0.66667	20.9	-0.66667	1040	106	64	16.4248	311	210	307	210	379	-2.134785598	-0.222896752	-1.261095588	1.167379125	1.200729956	-0.743883953	-0.180953903	-0.535500462	0.801738216	0.789107547	Liver_toe	Liver_toe	Liver_toe	0	0	0
https://arctos.database.museum/guid/MSB:Herp:106059	Anaxyrus americanus	Bufonidae	MSB:Herp:106059	DLFW 143	unknown	juvenile	2022	6	PA	Fayette	On road - Bolden Rd near Copper Rd	40.000688	-79.707868	10.43333	12.58333	35.34644	874.5683	28.6	-7	35.6	18.93333	-0.58333	21.01667	-0.58333	1040	107	64	16.53963	311	210	307	210	357	-2.083448827	-0.05525129	-1.253511683	1.153111058	1.080546113	-0.725995225	-0.044854564	-0.532280099	0.791939126	0.781920316	Liver_toe	Liver_toe	Liver_toe	0	0	0
https://arctos.database.museum/guid/MSB:Herp:106060	Rana clamitans	Ranidae	MSB:Herp:106060	DLFW 144	unknown	juvenile	2022	6	PA	Fayette	On road with many other clamitan juveniles - Bolden Rd	39.995812	-79.7124	10.49583	12.625	35.36415	875.98114	28.7	-7	35.7	19.01667	-0.53333	21.1	-0.53333	1031	106	63	16.61096	309	208	305	208	344	-2.06113889	-0.013655482	-1.325302063	1.146761173	1.009528387	-0.71822114	-0.011085908	-0.562764531	0.787578121	0.781044936	Liver_toe	Liver_toe	Liver_toe	0	0	0
https://arctos.database.museum/guid/MSB:Herp:106063	Rana clamitans	Ranidae	MSB:Herp:106063	DLFW 147	female	adult	2022	6	PA	Fayette	On road - Bolden Rd	39.991933	-79.715473	10.49583	12.625	35.36415	875.98114	28.7	-7	35.7	19.01667	-0.53333	21.1	-0.53333	1031	106	63	16.61096	309	208	305	208	344	-2.06113889	-0.013655482	-1.325302063	1.146761173	1.009528387	-0.71822114	-0.011085908	-0.562764531	0.787578121	0.780348546	Liver_toe	Liver_toe	Liver_toe	0	0	0
https://arctos.database.museum/guid/MSB:Herp:106066	Rana clamitans	Ranidae	MSB:Herp:106066	DLFW 150	female	adult	2022	6	PA	Huntingdon	On road - Old Mill Rd	40.66201	-78.109365	9.65417	11.725	32.47923	916.15662	28.2	-7.9	36.1	18.56667	-1.91667	20.68333	-1.91667	982	104	63	14.96232	293	198	281	198	311	-2.592169205	-0.650852533	-1.61768489	1.316886354	0.829252623	-0.903263109	-0.52838054	-0.686919385	0.904417506	0.900646253	Liver_toe	Liver_toe	Liver_toe	0	0	0
https://arctos.database.museum/guid/MSB:Herp:106067	Anaxyrus americanus	Bufonidae	MSB:Herp:106067	DLFW 151	male	adult	2022	6	PA	Centre	On road -Loveville Rd	40.750586	-78.0522	9.2625	11.425	31.91341	917.80896	27.6	-8.2	35.8	18.18333	-2.35	20.28333	-2.35	1004	108	65	15.06107	300	204	288	204	386	-2.793106228	-0.927792531	-1.41548819	1.291978125	1.23897027	-0.9732813	-0.753208284	-0.601060369	0.887310913	0.916548142	Liver_toe	Liver_toe	Liver_toe	0	0	0
https://arctos.database.museum/guid/MSB:Herp:106069	Rana clamitans	Ranidae	MSB:Herp:106069	DLFW 153	unknown	juvenile	2022	6	PA	Centre	On Scotia Range Rd	40.800679	-77.945742	9.2	11.23333	31.37803	922.53113	27.5	-8.3	35.8	18.21667	-2.48333	20.28333	-2.48333	1012	110	66	15.10131	301	206	292	206	417	-2.85322408	-1.069902343	-1.335062533	1.280566383	1.40832023	-0.99422987	-0.868577058	-0.56690913	0.879473502	0.925541247	Liver_toe	Liver_toe	Liver_toe	1	0	1
https://arctos.database.museum/guid/MSB:Herp:106070	Anaxyrus americanus	Bufonidae	MSB:Herp:106070	DLFW 154	male	adult	2022	6	PA	Huntingdon	On road 550	40.704873	-78.125497	9.4125	11.575	32.24234	914.47729	27.9	-8	35.9	18.3	-2.13333	20.41667	-2.13333	994	105	64	14.92318	296	201	285	201	345	-2.693051036	-0.789832089	-1.523147167	1.317408957	1.014991289	-0.938416229	-0.641208085	-0.646775723	0.904776422	0.90834137	Liver_toe	Liver_toe	Liver_toe	1	0	0
https://arctos.database.museum/guid/MSB:Herp:106071	Rana clamitans	Ranidae	MSB:Herp:106071	DLFW 155	unknown	juvenile	2022	6	PA	Centre	On road -Loveville Rd	40.753863	-78.066712	9.19583	11.375	31.86275	913.61285	27.5	-8.2	35.7	18.08333	-2.36667	20.16667	-2.36667	1007	108	65	15.14318	301	204	290	204	401	-2.813695997	-0.976906162	-1.402499905	1.278100739	1.320913799	-0.980455978	-0.793080121	-0.595545138	0.877780136	0.917136456	Liver_toe	Liver_toe	Liver_toe	1	0	0
https://arctos.database.museum/guid/MSB:Herp:106073	Hyla chrysoscelis-versicolor complex	Hylidae	MSB:Herp:106073	DLFW 157	female	adult	2022	6	PA	Centre	On road - West Gatesburg Rd (T307)	40.747928	-78.000041	9.18333	11.31667	31.78839	913.43591	27.4	-8.2	35.6	18.06667	-2.38333	20.15	-2.38333	1005	108	66	14.63512	299	206	288	206	402	-2.826033082	-1.03062631	-1.376986719	1.340155082	1.326376701	-0.984754939	-0.836691661	-0.584711445	0.920398114	0.916070956	Liver_toe	Liver_toe	Liver_toe	0	0	0
https://arctos.database.museum/guid/MSB:Herp:106074	Anaxyrus americanus	Bufonidae	MSB:Herp:106074	DLFW 158	male	adult	2022	6	PA	Centre	On road - West Gatesburg Rd (T307)	40.748006	-77.997835	9.09583	11.24167	31.66667	912.31836	27.2	-8.3	35.5	17.95	-2.46667	20.03333	-2.46667	1010	108	66	14.67248	300	206	289	206	424	-2.877746795	-1.10659415	-1.363499606	1.33178095	1.446560544	-1.002775016	-0.898364507	-0.578984397	0.914646888	0.916084959	Liver_toe	Liver_toe	Liver_toe	1	0	0
https://arctos.database.museum/guid/MSB:Herp:106075	Anaxyrus americanus	Bufonidae	MSB:Herp:106075	DLFW 159	male	adult	2022	6	PA	Centre	On road - Scotia Range Rd	40.784584	-77.949867	9.21667	11.25	31.51261	916.87048	27.5	-8.2	35.7	18.16667	-2.4	20.21667	-2.4	1008	109	66	14.90665	300	206	290	206	404	-2.827924618	-1.062950561	-1.357160828	1.308601094	1.337302505	-0.98541406	-0.862933404	-0.576292754	0.898727315	0.922651741	Liver_toe	Liver_toe	Liver_toe	0	0	0
https://arctos.database.museum/guid/MSB:Herp:106076	Rana clamitans	Ranidae	MSB:Herp:106076	DLFW 160	unknown	adult	2022	6	PA	Centre	On road - Scotia Range Rd	40.801827	-77.944497	9.2	11.23333	31.37803	922.53113	27.5	-8.3	35.8	18.21667	-2.48333	20.28333	-2.48333	1012	110	66	15.10131	301	206	292	206	417	-2.85322408	-1.069902343	-1.335062533	1.280566383	1.40832023	-0.99422987	-0.868577058	-0.56690913	0.879473502	0.925747346	Liver_toe	Liver_toe	Liver_toe	0	0	0
https://arctos.database.museum/guid/MSB:Herp:106077	Pseudacris crucifer	Hylidae	MSB:Herp:106077	DLFW 161	unknown	juvenile	2022	6	PA	Centre	On leaf off trail to large pond - Scotia Range	40.802514	-77.943258	9.2	11.23333	31.37803	922.53113	27.5	-8.3	35.8	18.21667	-2.48333	20.28333	-2.48333	1012	110	66	15.10131	301	206	292	206	417	-2.85322408	-1.069902343	-1.335062533	1.280566383	1.40832023	-0.99422987	-0.868577058	-0.56690913	0.879473502	0.925870681	Liver_toe	Liver_toe	Liver_toe	0	0	0
https://arctos.database.museum/guid/MSB:Herp:106078	Pseudacris crucifer	Hylidae	MSB:Herp:106078	DLFW 162	unknown	juvenile	2022	6	PA	Centre	On leaf off trail to large pond - Scotia Range	40.802514	-77.943258	9.2	11.23333	31.37803	922.53113	27.5	-8.3	35.8	18.21667	-2.48333	20.28333	-2.48333	1012	110	66	15.10131	301	206	292	206	417	-2.85322408	-1.069902343	-1.335062533	1.280566383	1.40832023	-0.99422987	-0.868577058	-0.56690913	0.879473502	0.925870681	Liver_toe	Liver_toe	Liver_toe	0	0	0
https://arctos.database.museum/guid/MSB:Herp:106079	Pseudacris crucifer	Hylidae	MSB:Herp:106079	DLFW 163	unknown	juvenile	2022	6	PA	Centre	On leaf off trail to large pond - Scotia Range	40.802151	-77.943135	9.2	11.23333	31.37803	922.53113	27.5	-8.3	35.8	18.21667	-2.48333	20.28333	-2.48333	1012	110	66	15.10131	301	206	292	206	417	-2.85322408	-1.069902343	-1.335062533	1.280566383	1.40832023	-0.99422987	-0.868577058	-0.56690913	0.879473502	0.925805513	Liver_toe	Liver_toe	Liver_toe	0	0	0
https://arctos.database.museum/guid/MSB:Herp:106080	Pseudacris crucifer	Hylidae	MSB:Herp:106080	DLFW 164	unknown	juvenile	2022	6	PA	Centre	On leaf off trail to large pond - Scotia Range	40.802151	-77.943135	9.2	11.23333	31.37803	922.53113	27.5	-8.3	35.8	18.21667	-2.48333	20.28333	-2.48333	1012	110	66	15.10131	301	206	292	206	417	-2.85322408	-1.069902343	-1.335062533	1.280566383	1.40832023	-0.99422987	-0.868577058	-0.56690913	0.879473502	0.925805513	Liver_toe	Liver_toe	Liver_toe	0	0	0
https://arctos.database.museum/guid/MSB:Herp:106081	Rana catesbeiana	Ranidae	MSB:Herp:106081	DLFW 165	male	adult	2022	6	PA	Centre	Near shore at large pond - Scotia Range	40.800944	-77.944716	9.2	11.23333	31.37803	922.53113	27.5	-8.3	35.8	18.21667	-2.48333	20.28333	-2.48333	1012	110	66	15.10131	301	206	292	206	417	-2.85322408	-1.069902343	-1.335062533	1.280566383	1.40832023	-0.99422987	-0.868577058	-0.56690913	0.879473502	0.925588822	Liver_toe	Liver_toe	Liver_toe	1	0	0
https://arctos.database.museum/guid/MSB:Herp:106082	Rana catesbeiana	Ranidae	MSB:Herp:106082	DLFW 166	female	adult	2022	6	PA	Centre	Near shore at large pond - Scotia Range	40.800944	-77.944716	9.2	11.23333	31.37803	922.53113	27.5	-8.3	35.8	18.21667	-2.48333	20.28333	-2.48333	1012	110	66	15.10131	301	206	292	206	417	-2.85322408	-1.069902343	-1.335062533	1.280566383	1.40832023	-0.99422987	-0.868577058	-0.56690913	0.879473502	0.925588822	Liver_toe	Liver_toe	Liver_toe	1	0	0
https://arctos.database.museum/guid/MSB:Herp:106083	Pseudacris crucifer	Hylidae	MSB:Herp:106083	DLFW 167	unknown	larva	2022	6	PA	Centre	See GPS	40.800944	-77.944716	9.2	11.23333	31.37803	922.53113	27.5	-8.3	35.8	18.21667	-2.48333	20.28333	-2.48333	1012	110	66	15.10131	301	206	292	206	417	-2.85322408	-1.069902343	-1.335062533	1.280566383	1.40832023	-0.99422987	-0.868577058	-0.56690913	0.879473502	0.925588822	Liver_toe	Liver_toe	Liver_toe	0	0	0
https://arctos.database.museum/guid/MSB:Herp:106084	Hyla chrysoscelis-versicolor complex	Hylidae	MSB:Herp:106084	DLFW 168	male	adult	2022	6	MD	Harford	See GPS	39.463302	-76.380266	12.2625	10.15833	29.87745	886.43085	29.6	-4.4	34	20.8	2.16667	23.05	1.15	1149	111	74	11.92505	325	252	322	252	80	-1.465612973	-1.615779157	-0.351808723	1.612803894	-0.43267773	-0.510705137	-1.311735334	-0.14938894	1.107649169	0.685444383	Liver_toe	Liver_toe	Liver_toe	0	0	0
https://arctos.database.museum/guid/MSB:Herp:106085	Rana clamitans	Ranidae	MSB:Herp:106085	DLFW 169	female	adult	2022	6	MD	Harford	no locality description given	39.464531	-76.381325	12.2625	10.15833	29.87745	886.43085	29.6	-4.4	34	20.8	2.16667	23.05	1.15	1149	111	74	11.92505	325	252	322	252	80	-1.465612973	-1.615779157	-0.351808723	1.612803894	-0.43267773	-0.510705137	-1.311735334	-0.14938894	1.107649169	0.685665023	Liver_toe	Liver_toe	Liver_toe	1	0	0
https://arctos.database.museum/guid/MSB:Herp:106086	Anaxyrus americanus	Bufonidae	MSB:Herp:106086	DLFW 170	unknown	juvenile	2022	6	MD	Harford	On road - Old Joppa Rd	39.473123	-76.380531	12.19167	10.16667	29.90196	886.11212	29.5	-4.5	34	20.73333	2.08333	22.96667	1.08333	1157	112	74	12.24379	328	252	325	253	97	-1.500537811	-1.622327186	-0.311402404	1.571176196	-0.339808397	-0.52287499	-1.317051209	-0.132231159	1.0790599	0.687207529	Liver_toe	Liver_toe	Liver_toe	0	0	0
https://arctos.database.museum/guid/MSB:Herp:106087	Hyla chrysoscelis-versicolor complex	Hylidae	MSB:Herp:106087	DLFW 171	male	adult	2022	6	MD	Harford	On road - Jerusalem Rd	39.464687	-76.385613	12.32917	10.225	29.98534	887.70764	29.7	-4.4	34.1	20.88333	2.21667	23.13333	1.2	1139	110	73	12.04781	322	249	319	250	59	-1.438774292	-1.556687268	-0.437418088	1.607032982	-0.547398672	-0.501352974	-1.263762862	-0.185741343	1.103685795	0.685693029	Liver_toe	Liver_toe	Liver_toe	0	0	0
https://arctos.database.museum/guid/MSB:Herp:106088	Rana clamitans	Ranidae	MSB:Herp:106088	DLFW 172	female	adult	2022	6	MD	Baltimore	On road - Mt Vista Rd	39.433765	-76.426296	12.5	10.18333	29.86315	890.32678	29.8	-4.3	34.1	21.1	1.36667	23.35	1.36667	1146	111	74	11.65306	322	252	318	252	77	-1.409509869	-1.584933995	-0.375586083	1.648757524	-0.449066436	-0.49115554	-1.286694357	-0.159485548	1.132341575	0.680141659	Liver_toe	Liver_toe	Liver_toe	1	0	1
https://arctos.database.museum/guid/MSB:Herp:106089	Anaxyrus americanus	Bufonidae	MSB:Herp:106089	DLFW 173	unknown	juvenile	2022	6	MD	Harford	On road - Stafford Rd	39.623851	-76.165352	12.23333	10.73333	31.02119	886.40063	30	-4.6	34.6	23.03333	2.05	23.03333	1.18333	1123	107	71	12.35001	320	241	320	246	38	-1.359525576	-1.304154908	-0.588592632	1.557285837	-0.662119613	-0.473738094	-1.058749932	-0.249934762	1.069520212	0.714267453	Liver_toe	Liver_toe	Liver_toe	1	0	0
https://arctos.database.museum/guid/MSB:Herp:106090	Anaxyrus americanus	Bufonidae	MSB:Herp:106090	DLFW 174	female	adult	2022	6	MD	Harford	On road - Stafford Rd	39.629587	-76.171659	12.17083	10.675	30.8526	887.70502	29.9	-4.7	34.6	20.61667	1.96667	22.96667	1.08333	1125	107	71	12.23484	320	242	319	247	57	-1.470762274	-1.207514199	-0.578129636	1.571775983	-0.558324475	-0.512499455	-0.980294265	-0.245491848	1.079471824	0.715297227	Liver_toe	Liver_toe	Liver_toe	0	0	0
https://arctos.database.museum/guid/MSB:Herp:106091	Hyla chrysoscelis-versicolor complex	Hylidae	MSB:Herp:106091	DLFW 175	male	adult	2022	6	MD	Harford	On road - Stafford Rd	39.629282	-76.184696	12.10417	10.65833	30.80443	887.59497	29.8	-4.8	34.6	20.56667	1.9	22.9	1.01667	1124	107	71	12.33811	320	241	319	245	71	-1.506199019	-1.231150517	-0.593728693	1.559276415	-0.481843848	-0.524847686	-0.999482898	-0.252115694	1.070887311	0.715242471	Liver_toe	Liver_toe	Liver_toe	0	0	0
https://arctos.database.museum/guid/MSB:Herp:106092	Hyla chrysoscelis-versicolor complex	Hylidae	MSB:Herp:106092	DLFW 176	male	adult	2022	6	MD	Harford	On road - Nobles Mill Rd	39.617581	-76.239848	12.11667	10.8	31.03448	893.52301	29.9	-4.9	34.8	20.7	1.88333	22.98333	0.91667	1109	106	70	12.47088	316	238	316	242	41	-1.504001725	-1.119994091	-0.694146547	1.55426478	-0.645730907	-0.52408202	-0.90924296	-0.294756242	1.067445396	0.713141811	Liver_toe	Liver_toe	Liver_toe	0	0	0
https://arctos.database.museum/guid/MSB:Herp:106093	Anaxyrus americanus	Bufonidae	MSB:Herp:106093	DLFW 177	unknown	juvenile	2022	6	MD	Harford	On road - Stafford Rd	39.623851	-76.165352	12.23333	10.73333	31.02119	886.40063	30	-4.6	34.6	23.03333	2.05	23.03333	1.18333	1123	107	71	12.35001	320	241	320	246	38	-1.359525576	-1.304154908	-0.588592632	1.557285837	-0.662119613	-0.473738094	-1.058749932	-0.249934762	1.069520212	0.714267453	Liver_toe	Liver_toe	Liver_toe	0	0	0
https://arctos.database.museum/guid/MSB:Herp:106094	Anaxyrus fowleri	Bufonidae	MSB:Herp:106094	DLFW 178	unknown	juvenile	2022	6	NJ	Atlantic	On road - Hwy 40	39.440826	-74.620717	12.28333	10.53333	31.82276	845.02643	29	-4.1	33.1	22.2	13.78333	22.63333	1.81667	1051	112	74	12.46386	287	241	280	252	24	-0.946715351	-1.46722594	-0.808723964	1.805483541	-0.73860024	-0.329890907	-1.19113562	-0.343409381	1.239978618	0.681409307	Liver_toe	Liver_toe	Liver_toe	0	0	0
https://arctos.database.museum/guid/MSB:Herp:106095	Anaxyrus fowleri	Bufonidae	MSB:Herp:106095	DLFW 179	male	adult	2022	6	NJ	Atlantic	On merge lane of Hwy 40	39.449978	-74.667186	12.2375	10.69167	32.10711	845.77863	29.1	-4.2	33.3	22.15	13.7	22.6	1.75	1061	112	76	11.8592	289	244	283	254	20	-0.954560759	-1.341386484	-0.712808623	1.859464464	-0.760451848	-0.332624706	-1.088975582	-0.302680741	1.277051894	0.683052349	Liver_toe	Liver_toe	Liver_toe	0	0	0
https://arctos.database.museum/guid/MSB:Herp:106096	Hyla chrysoscelis-versicolor complex	Hylidae	MSB:Herp:106096	DLFW 180	male	adult	2022	6	NJ	Atlantic	On merge lane of Hwy 40	39.449978	-74.667186	12.2375	10.69167	32.10711	845.77863	29.1	-4.2	33.3	22.15	13.7	22.6	1.75	1061	112	76	11.8592	289	244	283	254	20	-0.954560759	-1.341386484	-0.712808623	1.859464464	-0.760451848	-0.332624706	-1.088975582	-0.302680741	1.277051894	0.683052349	Liver_toe	Liver_toe	Liver_toe	0	0	0
https://arctos.database.museum/guid/MSB:Herp:106097	Hyla chrysoscelis-versicolor complex	Hylidae	MSB:Herp:106097	DLFW 181	male	adult	2022	6	NJ	Atlantic	On merge lane of Hwy 40	39.449978	-74.667186	12.2375	10.69167	32.10711	845.77863	29.1	-4.2	33.3	22.15	13.7	22.6	1.75	1061	112	76	11.8592	289	244	283	254	20	-0.954560759	-1.341386484	-0.712808623	1.859464464	-0.760451848	-0.332624706	-1.088975582	-0.302680741	1.277051894	0.683052349	Liver_toe	Liver_toe	Liver_toe	0	0	0
https://arctos.database.museum/guid/MSB:Herp:106098	Anaxyrus fowleri	Bufonidae	MSB:Herp:106098	DLFW 182	male	adult	2022	6	NJ	Atlantic	On road - Atlantic 669	39.436783	-74.7528	12.25833	10.86667	32.63263	839.19019	29.2	-4.1	33.3	22.1	13.65	22.56667	1.86667	1068	112	77	11.3014	292	248	285	254	17	-0.903967665	-1.212458359	-0.641193897	1.897315595	-0.776840554	-0.314995117	-0.984308074	-0.272270898	1.303047475	0.680683475	Liver_toe	Liver_toe	Liver_toe	0	0	0
https://arctos.database.museum/guid/MSB:Herp:106099	Hyla chrysoscelis-versicolor complex	Hylidae	MSB:Herp:106099	DLFW 183	unknown	juvenile	2022	6	NJ	Atlantic	On road - 11th Avenue	39.428104	-74.770275	12.25417	10.925	32.70958	839.01581	29.2	-4.2	33.4	22.08333	13.65	22.53333	1.83333	1073	112	78	10.93308	293	250	286	255	24	-0.916717646	-1.170924358	-0.591325387	1.930926171	-0.73860024	-0.319437955	-0.950589595	-0.251095175	1.326130707	0.67912535	Liver_toe	Liver_toe	Liver_toe	0	0	0
https://arctos.database.museum/guid/MSB:Herp:106100	Anaxyrus fowleri	Bufonidae	MSB:Herp:106100	DLFW 184	unknown	juvenile	2022	6	NJ	Atlantic	On road - Burnett Avenue	39.424966	-74.793924	12.3125	10.975	32.7612	841.98663	29.3	-4.2	33.5	22.15	13.71667	22.61667	1.83333	1073	111	78	10.48661	292	251	285	256	22	-0.898212418	-1.121144534	-0.592675972	1.972817741	-0.749526044	-0.312989653	-0.910176922	-0.251668676	1.3549012	0.67856199	Liver_toe	Liver_toe	Liver_toe	0	0	0
https://arctos.database.museum/guid/MSB:Herp:106101	Hyla chrysoscelis-versicolor complex	Hylidae	MSB:Herp:106101	DLFW 185	female	adult	2022	6	NJ	Atlantic	On road - Burnett Avenue	39.429283	-74.797577	12.29167	10.98333	32.78607	842.29346	29.3	-4.2	33.5	22.13333	13.7	22.6	1.81667	1074	112	78	10.70792	293	251	286	256	23	-0.902530074	-1.115072011	-0.578309698	1.946990762	-0.744063142	-0.314494177	-0.905247075	-0.245568308	1.337163624	0.679337013	Liver_toe	Liver_toe	Liver_toe	0	0	0
https://arctos.database.museum/guid/MSB:Herp:106102	Anaxyrus fowleri	Bufonidae	MSB:Herp:106102	DLFW 186	unknown	adult	2022	6	NJ	Atlantic	On road - Maple Avenue	39.409457	-74.79394	12.31667	10.98333	32.78607	841.41473	29.3	-4.2	33.5	22.15	13.71667	22.61667	1.85	1072	111	78	10.53733	292	250	285	256	21	-0.895079578	-1.115821909	-0.600143408	1.966729506	-0.754988946	-0.311897989	-0.905855864	-0.254839582	1.350719893	0.675777688	Liver_toe	Liver_toe	Liver_toe	0	0	0
https://arctos.database.museum/guid/MSB:Herp:106103	Rana catesbeiana	Ranidae	MSB:Herp:106103	DLFW 187	unknown	juvenile	2022	6	NJ	Burlington	On road - Whitesbog trail	39.96272	-74.502437	11.67917	11.20833	32.39403	864.22443	29.4	-5.2	34.6	21.76667	0.96667	22.28333	0.96667	1154	118	78	10.98696	320	265	316	265	29	-1.547898756	-1.028742621	-0.117654989	1.760153134	-0.71128573	-0.539378309	-0.835162429	-0.049959973	1.208846384	0.775103989	Liver_toe	Liver_toe	Liver_toe	0	0	1
https://arctos.database.museum/guid/MSB:Herp:106104	Rana clamitans	Ranidae	MSB:Herp:106104	DLFW 188	unknown	juvenile	2022	6	NJ	Burlington	On road - Whitesbog trail	39.96272	-74.502437	11.67917	11.20833	32.39403	864.22443	29.4	-5.2	34.6	21.76667	0.96667	22.28333	0.96667	1154	118	78	10.98696	320	265	316	265	29	-1.547898756	-1.028742621	-0.117654989	1.760153134	-0.71128573	-0.539378309	-0.835162429	-0.049959973	1.208846384	0.775103989	Liver_toe	Liver_toe	Liver_toe	1	0	0
https://arctos.database.museum/guid/MSB:Herp:106105	Rana clamitans	Ranidae	MSB:Herp:106105	DLFW 189	unknown	juvenile	2022	6	NJ	Burlington	On road - Whitesbog trail	39.96272	-74.502437	11.67917	11.20833	32.39403	864.22443	29.4	-5.2	34.6	21.76667	0.96667	22.28333	0.96667	1154	118	78	10.98696	320	265	316	265	29	-1.547898756	-1.028742621	-0.117654989	1.760153134	-0.71128573	-0.539378309	-0.835162429	-0.049959973	1.208846384	0.775103989	Liver_toe	Liver_toe	Liver_toe	1	0	1
https://arctos.database.museum/guid/MSB:Herp:106106	Rana clamitans	Ranidae	MSB:Herp:106106	DLFW 190	unknown	adult	2022	6	NJ	Burlington	On road - Whitesbog trail	39.96272	-74.502437	11.67917	11.20833	32.39403	864.22443	29.4	-5.2	34.6	21.76667	0.96667	22.28333	0.96667	1154	118	78	10.98696	320	265	316	265	29	-1.547898756	-1.028742621	-0.117654989	1.760153134	-0.71128573	-0.539378309	-0.835162429	-0.049959973	1.208846384	0.775103989	Liver_toe	Liver_toe	Liver_toe	1	0	0
https://arctos.database.museum/guid/MSB:Herp:106107	Rana sphenocephala	Ranidae	MSB:Herp:106107	DLFW 191	male	adult	2022	6	NJ	Burlington	In ditch pond off Greenbank Chatsworth Rd	39.731045	-74.535192	12.01667	11.11667	32.69608	848.40314	29.4	-4.6	34	21.98333	13.45	22.45	1.56667	1123	118	77	12.22596	308	260	304	262	12	-1.011347122	-0.997460284	-0.309085346	1.744979206	-0.804155064	-0.35241239	-0.809766541	-0.131247264	1.198425162	0.733511797	Liver_toe	Liver_toe	Liver_toe	1	0	0
https://arctos.database.museum/guid/MSB:Herp:106108	Rana sphenocephala	Ranidae	MSB:Herp:106108	DLFW 192	male	adult	2022	6	NJ	Burlington	In ditch pond off Greenbank Chatsworth Rd	39.731045	-74.535192	12.01667	11.11667	32.69608	848.40314	29.4	-4.6	34	21.98333	13.45	22.45	1.56667	1123	118	77	12.22596	308	260	304	262	12	-1.011347122	-0.997460284	-0.309085346	1.744979206	-0.804155064	-0.35241239	-0.809766541	-0.131247264	1.198425162	0.733511797	Liver_toe	Liver_toe	Liver_toe	0	0	0
https://arctos.database.museum/guid/MSB:Herp:106112	Rana clamitans	Ranidae	MSB:Herp:106112	DLFW 196	female	adult	2022	6	NY	Albany	On road - Vloman Kill Rd	42.609557	-73.893012	8.58333	11.71667	30.19759	982.76123	28.1	-10.7	38.8	18.31667	-3.96667	20.41667	-3.96667	968	95	56	15.44758	283	190	279	190	75	-3.367029927	-0.576341563	-1.959301915	1.271694776	-0.45999224	-1.173269829	-0.467890423	-0.831980613	0.873380618	1.25028583	Liver_toe	Liver_toe	Liver_toe	1	0	0
https://arctos.database.museum/guid/MSB:Herp:106113	Rana clamitans	Ranidae	MSB:Herp:106113	DLFW 197	unknown	juvenile	2022	6	NY	Albany	On road - Orchard Hill Rd	42.60736	-73.911423	8.20417	11.60833	29.99569	981.45178	27.6	-11.1	38.7	17.91667	-4.31667	20	-4.31667	982	96	58	14.9446	286	195	281	195	163	-3.547707408	-0.707527514	-1.826902374	1.325768328	0.020743132	-1.236228413	-0.574390897	-0.775759644	0.91051751	1.249891407	Liver_toe	Liver_toe	Liver_toe	1	0	0
https://arctos.database.museum/guid/MSB:Herp:106118	Anaxyrus americanus	Bufonidae	MSB:Herp:106118	DLFW 202	female	adult	2022	6	NY	Albany	On road with many other recently metamorphed wood frogs - Orchard Hill Rd	42.606922	-73.916162	8.20417	11.60833	29.99569	981.45178	27.6	-11.1	38.7	17.91667	-4.31667	20	-4.31667	982	96	58	14.9446	286	195	281	195	163	-3.547707408	-0.707527514	-1.826902374	1.325768328	0.020743132	-1.236228413	-0.574390897	-0.775759644	0.91051751	1.249812773	Liver_toe	Liver_toe	Liver_toe	0	0	0
https://arctos.database.museum/guid/MSB:Herp:106119	Rana clamitans	Ranidae	MSB:Herp:106119	DLFW 203	unknown	juvenile	2022	6	NY	Albany	On road - Orchard Hill Rd	42.607579	-73.92302	8.2	11.58333	29.93109	981.27466	27.6	-11.1	38.7	17.9	-4.31667	20	-4.31667	984	97	58	15.03064	287	196	282	196	164	-3.550837025	-0.723296463	-1.800419791	1.31189824	0.026206034	-1.237318954	-0.587192577	-0.764514315	0.900991745	1.249930723	Liver_toe	Liver_toe	Liver_toe	1	0	0
https://arctos.database.museum/guid/MSB:Herp:106120	Rana clamitans	Ranidae	MSB:Herp:106120	DLFW 204	unknown	juvenile	2022	6	NY	Albany	On road - Orchard Hill Rd	42.607778	-73.924534	8.2	11.58333	29.93109	981.27466	27.6	-11.1	38.7	17.9	-4.31667	20	-4.31667	984	97	58	15.03064	287	196	282	196	164	-3.550837025	-0.723296463	-1.800419791	1.31189824	0.026206034	-1.237318954	-0.587192577	-0.764514315	0.900991745	1.24996645	Liver_toe	Liver_toe	Liver_toe	1	0	0
https://arctos.database.museum/guid/MSB:Herp:106121	Anaxyrus americanus	Bufonidae	MSB:Herp:106121	DLFW 205	female	adult	2022	6	NY	Albany	On road - Orchard Hill Rd	42.607778	-73.924534	8.2	11.58333	29.93109	981.27466	27.6	-11.1	38.7	17.9	-4.31667	20	-4.31667	984	97	58	15.03064	287	196	282	196	164	-3.550837025	-0.723296463	-1.800419791	1.31189824	0.026206034	-1.237318954	-0.587192577	-0.764514315	0.900991745	1.24996645	Liver_toe	Liver_toe	Liver_toe	1	0	0
https://arctos.database.museum/guid/MSB:Herp:106122	Rana clamitans	Ranidae	MSB:Herp:106122	DLFW 206	unknown	juvenile	2022	6	NY	Albany	On road - Bullock Rd	42.608697	-73.926727	8.27083	11.55833	29.94387	981.20392	27.6	-11	38.6	17.96667	-4.23333	20.06667	-4.23333	982	97	58	15.01536	286	195	281	195	148	-3.519862011	-0.743549178	-1.818877533	1.313514126	-0.061200397	-1.226525451	-0.603634306	-0.772352047	0.902101511	1.250131436	Liver_toe	Liver_toe	Liver_toe	1	0	0
https://arctos.database.museum/guid/MSB:Herp:106123	Anaxyrus americanus	Bufonidae	MSB:Herp:106123	DLFW 207	unknown	adult	2022	6	NY	Albany	On road - Hurst Rd	42.613413	-73.932095	8.27083	11.55833	29.94387	981.20392	27.6	-11	38.6	17.96667	-4.23333	20.06667	-4.23333	982	97	58	15.01536	286	195	281	195	148	-3.519862011	-0.743549178	-1.818877533	1.313514126	-0.061200397	-1.226525451	-0.603634306	-0.772352047	0.902101511	1.250978091	Liver_toe	Liver_toe	Liver_toe	0	0	0
https://arctos.database.museum/guid/MSB:Herp:106126	Anaxyrus americanus	Bufonidae	MSB:Herp:106126	DLFW 210	unknown	adult	2022	6	NY	Albany	On road - Hurst Rd	42.614756	-73.936366	8.225	11.55	29.84496	982.22961	27.6	-11.1	38.7	17.95	-4.3	20.01667	-4.3	984	97	58	15.03064	287	196	282	196	159	-3.550096966	-0.747311531	-1.800419791	1.31189824	-0.001108476	-1.237061074	-0.60668869	-0.764514315	0.900991745	1.251219197	Liver_toe	Liver_toe	Liver_toe	0	0	0
https://arctos.database.museum/guid/MSB:Herp:106127	Rana catesbeiana	Ranidae	MSB:Herp:106127	DLFW 211	female	adult	2022	6	NY	Albany	On road - Hurst Rd	42.614588	-73.938547	8.225	11.55	29.84496	982.22961	27.6	-11.1	38.7	17.95	-4.3	20.01667	-4.3	984	97	58	15.03064	287	196	282	196	159	-3.550096966	-0.747311531	-1.800419791	1.31189824	-0.001108476	-1.237061074	-0.60668869	-0.764514315	0.900991745	1.251189036	Liver_toe	Liver_toe	Liver_toe	1	0	0
https://arctos.database.museum/guid/MSB:Herp:106128	Anaxyrus americanus	Bufonidae	MSB:Herp:106128	DLFW 212	unknown	juvenile	2022	6	NY	Albany	On road 311 (Beaver Dam Rd)	42.628008	-73.984702	7.23333	11.06667	29.04637	978.80109	26.2	-11.9	38.1	16.91667	-5.21667	18.96667	-5.21667	1039	100	64	13.11304	296	214	291	214	393	-4.008557135	-1.244196269	-1.342944297	1.499849687	1.277210583	-1.396815367	-1.010073809	-0.570255972	1.030073939	1.253598305	Liver_toe	Liver_toe	Liver_toe	0	0	0
https://arctos.database.museum/guid/MSB:Herp:106129	Pseudacris crucifer	Hylidae	MSB:Herp:106129	DLFW 213	unknown	adult	2022	6	NY	Albany	On road 311 (Beaver Dam Rd)	42.630035	-73.985473	7.23333	11.06667	29.04637	978.80109	26.2	-11.9	38.1	16.91667	-5.21667	18.96667	-5.21667	1039	100	64	13.11304	296	214	291	214	393	-4.008557135	-1.244196269	-1.342944297	1.499849687	1.277210583	-1.396815367	-1.010073809	-0.570255972	1.030073939	1.253962208	Liver_toe	Liver_toe	Liver_toe	0	0	0
https://arctos.database.museum/guid/MSB:Herp:106130	Pseudacris crucifer	Hylidae	MSB:Herp:106130	DLFW 214	unknown	adult	2022	6	NY	Albany	On road 311 (Beaver Dam Rd)	42.639267	-73.998246	7.00833	10.96667	28.9358	977.22668	25.8	-12.1	37.9	16.66667	-5.41667	18.7	-5.41667	1051	101	65	12.71235	297	219	294	219	449	-4.117334454	-1.362860913	-1.23600335	1.538385943	1.583133093	-1.434719737	-1.106409132	-0.524845516	1.056540053	1.255619613	Liver_toe	Liver_toe	Liver_toe	0	0	0
https://arctos.database.museum/guid/MSB:Herp:106131	Pseudacris crucifer	Hylidae	MSB:Herp:106131	DLFW 215	unknown	adult	2022	6	NY	Albany	On road 311 (Beaver Dam Rd)	42.639267	-73.998246	7.00833	10.96667	28.9358	977.22668	25.8	-12.1	37.9	16.66667	-5.41667	18.7	-5.41667	1051	101	65	12.71235	297	219	294	219	449	-4.117334454	-1.362860913	-1.23600335	1.538385943	1.583133093	-1.434719737	-1.106409132	-0.524845516	1.056540053	1.255619613	Liver_toe	Liver_toe	Liver_toe	0	0	0
https://arctos.database.museum/guid/MSB:Herp:106133	Pseudacris crucifer	Hylidae	MSB:Herp:106133	DLFW 217	unknown	adult	2022	6	NY	Albany	On road 303 (Beaver Dam Rd)	42.639675	-74.038713	6.95	11.18333	29.27574	982.07111	25.9	-12.3	38.2	16.63333	-5.55	18.68333	-5.55	1039	100	64	13.00414	294	214	290	214	402	-4.143958046	-1.194416707	-1.351588107	1.51478018	1.326376701	-1.443996951	-0.96966135	-0.573926404	1.040327974	1.25569286	Liver_toe	Liver_toe	Liver_toe	0	0	0
https://arctos.database.museum/guid/MSB:Herp:106138	Rana catesbeiana	Ranidae	MSB:Herp:106138	DLFW 222	female	adult	2022	6	NY	Albany	On road 157	42.652304	-74.01516	7.50417	11.29167	29.40538	982.56726	26.6	-11.8	38.4	17.21667	-5	19.26667	-5	1015	98	61	13.676	290	206	285	206	293	-3.894626418	-1.039604249	-1.567083486	1.444314312	0.730920387	-1.357115253	-0.843980207	-0.665432452	0.991933088	1.257960121	Liver_toe	Liver_toe	Liver_toe	0	0	0
https://arctos.database.museum/guid/MSB:Herp:106140	Hyla chrysoscelis-versicolor complex	Hylidae	MSB:Herp:106140	DLFW 224	female	adult	2022	6	NY	Albany	On road near intersection - Altimont Rd & Meadowdale Rd	42.658954	-73.98373	8.3	11.53333	29.8019	984.80042	27.7	-11	38.7	18.05	-4.23333	20.15	-4.23333	978	96	57	14.77776	284	195	279	195	113	-3.513947644	-0.745287855	-1.86154131	1.332851985	-0.252401966	-1.22446454	-0.605045812	-0.790468415	0.915382459	1.259153984	Liver_toe	Liver_toe	Liver_toe	0	0	0
https://arctos.database.museum/guid/MSB:Herp:106141	Hyla chrysoscelis-versicolor complex	Hylidae	MSB:Herp:106141	DLFW 225	female	adult	2022	6	NY	Albany	On road 307 - dead	42.65118	-73.98392	8.27083	11.49167	29.69423	984.73682	27.7	-11	38.7	18.05	-4.26667	20.11667	-4.26667	981	96	57	14.74775	284	195	280	195	122	-3.526261222	-0.774746144	-1.853775671	1.330797795	-0.203235848	-1.228755309	-0.628960887	-0.787170883	0.913971672	1.257758332	Liver_toe	Liver_toe	Liver_toe	0	0	0
https://arctos.database.museum/guid/MSB:Herp:106142	Hyla chrysoscelis-versicolor complex	Hylidae	MSB:Herp:106142	DLFW 226	male	adult	2022	6	NY	Albany	On road 307	42.645136	-73.972939	8.34167	11.55	29.76804	983.95728	27.8	-11	38.8	18.08333	-4.18333	20.18333	-4.18333	978	95	57	14.53167	282	195	278	195	115	-3.497687984	-0.720064781	-1.877545306	1.363072328	-0.241476162	-1.218798725	-0.584569006	-0.79726421	0.93613733	1.256673263	Liver_toe	Liver_toe	Liver_toe	0	0	0
https://arctos.database.museum/guid/MSB:Herp:106143	Rana pipiens	Ranidae	MSB:Herp:106143	DLFW 227	male	adult	2022	6	NY	Albany	See GPS	42.644393	-73.969471	8.34167	11.55	29.76804	983.95728	27.8	-11	38.8	18.08333	-4.18333	20.18333	-4.18333	978	95	57	14.53167	282	195	278	195	115	-3.497687984	-0.720064781	-1.877545306	1.363072328	-0.241476162	-1.218798725	-0.584569006	-0.79726421	0.93613733	1.256539874	Liver_toe	Liver_toe	Liver_toe	0	0	0
https://arctos.database.museum/guid/MSB:Herp:106144	Rana pipiens	Ranidae	MSB:Herp:106144	DLFW 228	unknown	adult	2022	6	NY	Albany	See GPS	42.644393	-73.969471	8.34167	11.55	29.76804	983.95728	27.8	-11	38.8	18.08333	-4.18333	20.18333	-4.18333	978	95	57	14.53167	282	195	278	195	115	-3.497687984	-0.720064781	-1.877545306	1.363072328	-0.241476162	-1.218798725	-0.584569006	-0.79726421	0.93613733	1.256539874	Liver_toe	Liver_toe	Liver_toe	0	0	0
https://arctos.database.museum/guid/MSB:Herp:106145	Pseudacris crucifer	Hylidae	MSB:Herp:106145	DLFW 229	unknown	adult	2022	6	NY	Albany	See GPS	42.65496	-74.018786	7.15833	11.2	29.24282	982.15405	26.2	-12.1	38.3	16.86667	-5.33333	18.91667	-5.33333	1037	100	63	13.38029	296	213	291	213	376	-4.047650047	-1.147469854	-1.375490569	1.467941639	1.18434125	-1.41043762	-0.931548563	-0.584076133	1.008159977	1.258436948	Liver_toe	Liver_toe	Liver_toe	1	0	0
https://arctos.database.museum/guid/MSB:Herp:106146	Anaxyrus americanus	Bufonidae	MSB:Herp:106146	DLFW 230	male	adult	2022	6	VT	Orleans	On road - River Rd	44.949751	-72.391741	5.575	11.31667	27.66911	1062.58374	25.6	-15.3	40.9	18.16667	-6.91667	18.16667	-8.08333	1145	119	66	16.59145	344	223	344	240	213	-4.943048435	-1.145182554	-0.549965157	0.945220924	0.29388823	-1.722446701	-0.929691668	-0.233532333	0.649163345	1.67041661	Liver_toe	Liver_toe	Liver_toe	0	0	0
https://arctos.database.museum/guid/MSB:Herp:106147	Anaxyrus americanus	Bufonidae	MSB:Herp:106147	DLFW 231	female	adult	2022	6	VT	Orleans	On road - River Rd	44.947101	-72.392475	5.575	11.31667	27.66911	1062.58374	25.6	-15.3	40.9	18.16667	-6.91667	18.16667	-8.08333	1145	119	66	16.59145	344	223	344	240	213	-4.943048435	-1.145182554	-0.549965157	0.945220924	0.29388823	-1.722446701	-0.929691668	-0.233532333	0.649163345	1.66994086	Liver_toe	Liver_toe	Liver_toe	0	0	0
https://arctos.database.museum/guid/MSB:Herp:106148	Anaxyrus americanus	Bufonidae	MSB:Herp:106148	DLFW 232	female	adult	2022	6	VT	Orleans	On road - River Rd	44.942965	-72.393888	5.575	11.31667	27.66911	1062.58374	25.6	-15.3	40.9	18.16667	-6.91667	18.16667	-8.08333	1145	119	66	16.59145	344	223	344	240	213	-4.943048435	-1.145182554	-0.549965157	0.945220924	0.29388823	-1.722446701	-0.929691668	-0.233532333	0.649163345	1.669198332	Liver_toe	Liver_toe	Liver_toe	0	0	0
https://arctos.database.museum/guid/MSB:Herp:106149	Anaxyrus americanus	Bufonidae	MSB:Herp:106149	DLFW 233	unknown	juvenile	2022	6	VT	Orleans	On road - River Rd	44.94035	-72.395141	5.5375	11.275	27.56724	1061.80408	25.6	-15.3	40.9	18.13333	-6.93333	18.13333	-8.1	1154	120	66	16.81851	347	224	347	240	226	-4.95402943	-1.172678323	-0.505484502	0.909548229	0.364905956	-1.726273121	-0.952013513	-0.214644462	0.624663881	1.668728865	Liver_toe	Liver_toe	Liver_toe	0	0	0
https://arctos.database.museum/guid/MSB:Herp:106150	Anaxyrus americanus	Bufonidae	MSB:Herp:106150	DLFW 234	female	adult	2022	6	VT	Orleans	On road - River Rd	44.923823	-72.397475	5.49583	11.34167	27.6626	1062.42749	25.6	-15.4	41	18.1	-6.98333	18.1	-8.15	1152	120	66	16.83689	347	224	347	238	235	-4.972605836	-1.124751754	-0.516280828	0.904685257	0.414072073	-1.732746226	-0.913105365	-0.219228918	0.621324066	1.665761803	Liver_toe	Liver_toe	Liver_toe	0	0	0
https://arctos.database.museum/guid/MSB:Herp:106153	Rana clamitans	Ranidae	MSB:Herp:106153	DLFW 237	unknown	adult	2022	6	VT	Orleans	On road/bridge - Vermont Route 100 - dead	44.905698	-72.395001	5.49167	11.41667	27.77778	1064.32397	25.6	-15.5	41.1	18.11667	-7	18.11667	-8.18333	1137	121	65	17.67971	346	218	346	235	232	-4.981777263	-1.071423254	-0.606629516	0.821239583	0.397683368	-1.735942086	-0.869811777	-0.257593785	0.564014847	1.662507855	Liver_toe	Liver_toe	Liver_toe	1	0	0
https://arctos.database.museum/guid/MSB:Herp:106154	Rana clamitans	Ranidae	MSB:Herp:106154	DLFW 238	unknown	adult	2022	6	VT	Orleans	On road/bridge - Vermont Route 100 - dead	44.905721	-72.395118	5.49167	11.41667	27.77778	1064.32397	25.6	-15.5	41.1	18.11667	-7	18.11667	-8.18333	1137	121	65	17.67971	346	218	346	235	232	-4.981777263	-1.071423254	-0.606629516	0.821239583	0.397683368	-1.735942086	-0.869811777	-0.257593785	0.564014847	1.662511984	Liver_toe	Liver_toe	Liver_toe	1	0	0
https://arctos.database.museum/guid/MSB:Herp:106155	Rana clamitans	Ranidae	MSB:Herp:106155	DLFW 239	unknown	juvenile	2022	6	VT	Washington	On road -own Hwy 41	44.381677	-72.508917	5.09583	11.39167	28.33748	1032.88977	24.9	-15.3	40.2	17.36667	-6.93333	17.36667	-8.13333	1132	127	64	18.10954	346	218	346	229	443	-5.040442817	-1.200188666	-0.606473351	0.721497398	1.550355681	-1.756384591	-0.97434719	-0.257527473	0.495513433	1.568431316	Liver_toe	Liver_toe	Liver_toe	0	0	0
https://arctos.database.museum/guid/MSB:Herp:106156	Hyla chrysoscelis-versicolor complex	Hylidae	MSB:Herp:106156	DLFW 240	unknown	adult	2022	6	VT	Washington	On road - Worcester Rd - dead	44.375907	-72.501051	5.18333	11.43333	28.44113	1034.24622	25	-15.2	40.2	17.46667	-6.86667	17.46667	-8.08333	1117	125	63	17.97196	340	216	340	225	416	-4.999469925	-1.1612124	-0.726909717	0.756464091	1.402857328	-1.742107243	-0.942705152	-0.308668504	0.519528025	1.567395439	Liver_toe	Liver_toe	Liver_toe	0	0	0
https://arctos.database.museum/guid/MSB:Herp:106159	Rana catesbeiana	Ranidae	MSB:Herp:106159	DLFW 243	male	adult	2022	6	VT	Washington	On road - Hagget Rd - dying	44.329842	-72.503629	5.49167	11.71667	28.78788	1038.19739	25.6	-15.1	40.7	17.83333	-6.6	17.83333	-7.83333	1067	119	60	18.14131	326	204	326	214	337	-4.861644497	-0.889185575	-1.105118618	0.78735444	0.971288073	-1.694080816	-0.721866062	-0.469267782	0.540743046	1.559125473	Liver_toe	Liver_toe	Liver_toe	1	0	1
https://arctos.database.museum/guid/MSB:Herp:106160	Rana clamitans	Ranidae	MSB:Herp:106160	DLFW 244	unknown	adult	2022	6	VT	Orleans	In puddle by Route 101	44.9624119	-72.4133989	5.47083	11.175	27.457	1059.5957	25.4	-15.3	40.7	18.03333	-6.98333	18.03333	-8.13333	1169	122	68	16.58581	352	228	352	246	236	-4.985944425	-1.268853957	-0.351562456	0.923653203	0.419534975	-1.737394169	-1.030091619	-0.149284368	0.634350963	1.672689598	Liver_toe	Liver_toe	Liver_toe	1	0	0
https://arctos.database.museum/guid/MSB:Herp:106161	Rana pipiens	Ranidae	MSB:Herp:106161	DLFW 245	unknown	adult	2022	6	VT	Orleans	On road - May Pond Access Rd - dead	44.741788	-72.124792	4.41667	11.43333	27.95436	1059.06116	24.4	-16.5	40.9	16.95	-8.05	16.95	-9.16667	1196	132	69	17.99249	369	233	369	248	513	-5.435215955	-1.197986495	-0.077368728	0.692191307	1.932758819	-1.893946603	-0.972559404	-0.032853171	0.475386455	1.63308139	Liver_toe	Liver_toe	Liver_toe	1	0	0
https://arctos.database.museum/guid/MSB:Herp:106162	Rana clamitans	Ranidae	MSB:Herp:106162	DLFW 246	female	adult	2022	6	VT	Orleans	On road - Creed Rd	44.767661	-72.293242	5.1	11.63333	28.30495	1062.95471	25.3	-15.8	41.1	17.7	-7.33333	17.7	-8.56667	1126	124	64	18.32402	346	215	346	230	341	-5.113471291	-0.958397315	-0.656404611	0.729432238	0.993139681	-1.781831975	-0.778054115	-0.278729841	0.50096296	1.637726323	Liver_toe	Liver_toe	Liver_toe	0	0	0
https://arctos.database.museum/guid/MSB:Herp:106163	Rana clamitans	Ranidae	MSB:Herp:106163	DLFW 247	unknown	juvenile	2022	6	VT	Orleans	On road - Creed Rd	44.756193	-72.29967	5.15417	11.65833	28.29693	1062.78894	25.4	-15.8	41.2	17.75	-7.26667	17.75	-8.5	1115	123	63	18.52305	344	212	344	227	330	-5.093010464	-0.927332204	-0.741738852	0.711464836	0.93304776	-1.774702229	-0.752834577	-0.314965417	0.488623222	1.635667494	Liver_toe	Liver_toe	Liver_toe	1	0	0
https://arctos.database.museum/guid/MSB:Herp:106164	Rana clamitans	Ranidae	MSB:Herp:106164	DLFW 248	unknown	adult	2022	6	VT	Orleans	On road - Creed Rd	44.729738	-72.317692	5.02917	11.575	28.23171	1061.06177	25.2	-15.8	41	17.6	-7.41667	17.6	-8.56667	1129	124	64	18.68191	348	214	348	231	361	-5.138803131	-1.011891049	-0.644440405	0.69793915	1.102397721	-1.790659067	-0.821481845	-0.273649466	0.479333986	1.630918076	Liver_toe	Liver_toe	Liver_toe	0	0	0
https://arctos.database.museum/guid/MSB:Herp:106166	Rana catesbeiana	Ranidae	MSB:Herp:106166	DLFW 250	female	adult	2022	6	VT	Orleans	In pond, near shore - May Pond	44.742017	-72.123186	4.41667	11.43333	27.95436	1059.06116	24.4	-16.5	40.9	16.95	-8.05	16.95	-9.16667	1196	132	69	17.99249	369	233	369	248	513	-5.435215955	-1.197986495	-0.077368728	0.692191307	1.932758819	-1.893946603	-0.972559404	-0.032853171	0.475386455	1.633122502	Liver_toe	Liver_toe	Liver_toe	1	0	0
https://arctos.database.museum/guid/MSB:Herp:106167	Rana catesbeiana	Ranidae	MSB:Herp:106167	DLFW 251	male	adult	2022	6	VT	Orleans	In pond, near shore - May Pond	44.742017	-72.123186	4.41667	11.43333	27.95436	1059.06116	24.4	-16.5	40.9	16.95	-8.05	16.95	-9.16667	1196	132	69	17.99249	369	233	369	248	513	-5.435215955	-1.197986495	-0.077368728	0.692191307	1.932758819	-1.893946603	-0.972559404	-0.032853171	0.475386455	1.633122502	Liver_toe	Liver_toe	Liver_toe	1	0	1
https://arctos.database.museum/guid/MSB:Herp:106168	Rana clamitans	Ranidae	MSB:Herp:106168	DLFW 252	unknown	juvenile	2022	6	ME	Penobscot	On road at intersectoin of 221 and Sawmill Rd	45.058936	-68.931971	5.92083	12.025	29.04589	1040.96863	26.2	-15.2	41.4	1.3	-6.21667	18.46667	-7.38333	1062	106	68	11.89635	293	220	277	244	75	-5.171940381	0.470861843	-1.078089757	1.69785864	-0.45999224	-1.80220602	0.382258995	-0.457790486	1.166063474	1.690018395	Liver_toe	Liver_toe	Liver_toe	1	0	0
https://arctos.database.museum/guid/MSB:Herp:106169	Rana clamitans	Ranidae	MSB:Herp:106169	DLFW 253	unknown	juvenile	2022	6	ME	Penobscot	On road at intersectoin of 221 and Sawmill Rd	45.058936	-68.931971	5.92083	12.025	29.04589	1040.96863	26.2	-15.2	41.4	1.3	-6.21667	18.46667	-7.38333	1062	106	68	11.89635	293	220	277	244	75	-5.171940381	0.470861843	-1.078089757	1.69785864	-0.45999224	-1.80220602	0.382258995	-0.457790486	1.166063474	1.690018395	Liver_toe	Liver_toe	Liver_toe	1	0	1
https://arctos.database.museum/guid/MSB:Herp:106170	Rana clamitans	Ranidae	MSB:Herp:106170	DLFW 254	unknown	juvenile	2022	6	ME	Penobscot	On road at intersectoin of 221 and Sawmill Rd	45.058936	-68.931971	5.92083	12.025	29.04589	1040.96863	26.2	-15.2	41.4	1.3	-6.21667	18.46667	-7.38333	1062	106	68	11.89635	293	220	277	244	75	-5.171940381	0.470861843	-1.078089757	1.69785864	-0.45999224	-1.80220602	0.382258995	-0.457790486	1.166063474	1.690018395	Liver_toe	Liver_toe	Liver_toe	1	0	0
https://arctos.database.museum/guid/MSB:Herp:106171	Rana clamitans	Ranidae	MSB:Herp:106171	DLFW 255	male	adult	2022	6	ME	Penobscot	On road - 221 (Hudson Rd)	45.058343	-68.931519	5.92083	12.025	29.04589	1040.96863	26.2	-15.2	41.4	1.3	-6.21667	18.46667	-7.38333	1062	106	68	11.89635	293	220	277	244	75	-5.171940381	0.470861843	-1.078089757	1.69785864	-0.45999224	-1.80220602	0.382258995	-0.457790486	1.166063474	1.689911935	Liver_toe	Liver_toe	Liver_toe	1	0	0
https://arctos.database.museum/guid/MSB:Herp:106172	Anaxyrus americanus	Bufonidae	MSB:Herp:106172	DLFW 256	female	adult	2022	6	ME	Penobscot	On road - 221 (Hudson Rd)	45.058343	-68.931519	5.92083	12.025	29.04589	1040.96863	26.2	-15.2	41.4	1.3	-6.21667	18.46667	-7.38333	1062	106	68	11.89635	293	220	277	244	75	-5.171940381	0.470861843	-1.078089757	1.69785864	-0.45999224	-1.80220602	0.382258995	-0.457790486	1.166063474	1.689911935	Liver_toe	Liver_toe	Liver_toe	1	0	0
https://arctos.database.museum/guid/MSB:Herp:106173	Rana catesbeiana	Ranidae	MSB:Herp:106173	DLFW 257	male	adult	2022	6	ME	Penobscot	On road - 221 (Hudson Rd)	45.043705	-68.923132	6.03333	12	28.98551	1039.38867	26.3	-15.1	41.4	1.46667	-6.11667	18.53333	-7.26667	1055	105	68	11.79988	292	219	274	244	59	-5.128487745	0.458733893	-1.114092528	1.72106799	-0.547398672	-1.787064585	0.372413181	-0.473078384	1.182003302	1.687284001	Liver_toe	Liver_toe	Liver_toe	1	0	1
https://arctos.database.museum/guid/MSB:Herp:106174	Rana catesbeiana	Ranidae	MSB:Herp:106174	DLFW 258	unknown	adult	2022	6	ME	Penobscot	On road - 221 (Hudson Rd) dead	45.034472	-68.91997	6.07083	11.975	28.92512	1039.86328	26.3	-15.1	41.4	1.51667	-6.08333	18.56667	-7.25	1053	105	68	11.85778	291	218	274	243	48	-5.122712636	0.440990185	-1.130326963	1.715894562	-0.607490593	-1.7850522	0.358008336	-0.479972031	1.178450271	1.685626417	Liver_toe	Liver_toe	Liver_toe	1	0	0
https://arctos.database.museum/guid/MSB:Herp:106175	Rana catesbeiana	Ranidae	MSB:Herp:106175	DLFW 259	female	adult	2022	6	ME	Penobscot	On road - 221 (Hudson Rd)	45.033745	-68.919898	6.07083	11.975	28.92512	1039.86328	26.3	-15.1	41.4	1.51667	-6.08333	18.56667	-7.25	1053	105	68	11.85778	291	218	274	243	48	-5.122712636	0.440990185	-1.130326963	1.715894562	-0.607490593	-1.7850522	0.358008336	-0.479972031	1.178450271	1.6854959	Liver_toe	Liver_toe	Liver_toe	1	0	0
https://arctos.database.museum/guid/MSB:Herp:106176	Rana catesbeiana	Ranidae	MSB:Herp:106176	DLFW 260	unknown	adult	2022	6	ME	Penobscot	On road - 221 (Hudson Rd)	45.032894	-68.919886	6.09583	11.95833	28.88486	1038.95813	26.3	-15.1	41.4	1.56667	-6.06667	18.58333	-7.2	1054	105	68	11.6773	291	219	274	243	52	-5.115176658	0.427060399	-1.121561233	1.727912434	-0.585638985	-1.782426225	0.346699741	-0.476249829	1.186703962	1.685343122	Liver_toe	Liver_toe	Liver_toe	1	0	1
https://arctos.database.museum/guid/MSB:Herp:106177	Rana pipiens	Ranidae	MSB:Herp:106177	DLFW 261	unknown	adult	2022	6	ME	Penobscot	On road - 221 (Hudson Rd)	45.029515	-68.919433	6.09583	11.95833	28.88486	1038.95813	26.3	-15.1	41.4	1.56667	-6.06667	18.58333	-7.2	1054	105	68	11.6773	291	219	274	243	52	-5.115176658	0.427060399	-1.121561233	1.727912434	-0.585638985	-1.782426225	0.346699741	-0.476249829	1.186703962	1.684736496	Liver_toe	Liver_toe	Liver_toe	1	0	0
https://arctos.database.museum/guid/MSB:Herp:106179	Rana catesbeiana	Ranidae	MSB:Herp:106179	DLFW 263	male	adult	2022	6	ME	Penobscot	On road - 221 (Hudson Rd)	45.024474	-68.916647	6.10417	11.95833	28.9548	1035.53113	26.3	-15	41.3	1.56667	-6	18.55	-7.15	1058	105	69	11.34504	292	222	273	245	53	-5.094415642	0.421455047	-1.070208215	1.77252796	-0.580176083	-1.775191874	0.342149157	-0.454443738	1.217345226	1.683831494	Liver_toe	Liver_toe	Liver_toe	1	0	1
https://arctos.database.museum/guid/MSB:Herp:106180	Rana pipiens	Ranidae	MSB:Herp:106180	DLFW 264	unknown	adult	2022	6	ME	Penobscot	On road - 221 (Hudson Rd) dead	45.023533	-68.916128	6.10417	11.95833	28.9548	1035.53113	26.3	-15	41.3	1.56667	-6	18.55	-7.15	1058	105	69	11.34504	292	222	273	245	53	-5.094415642	0.421455047	-1.070208215	1.77252796	-0.580176083	-1.775191874	0.342149157	-0.454443738	1.217345226	1.683662558	Liver_toe	Liver_toe	Liver_toe	0	0	0
https://arctos.database.museum/guid/MSB:Herp:106181	Rana pipiens	Ranidae	MSB:Herp:106181	DLFW 265	male	adult	2022	6	ME	Penobscot	On road - 221 (Hudson Rd)	45.016226	-68.895552	6.1125	11.925	28.94418	1031.73755	26.3	-14.9	41.2	1.53333	-5.9	18.53333	-7.08333	1053	104	68	11.492	291	221	273	244	56	-5.073779525	0.396569532	-1.118182591	1.758372269	-0.563787377	-1.768001046	0.321946391	-0.474815152	1.207623313	1.682350746	Liver_toe	Liver_toe	Liver_toe	1	0	0
https://arctos.database.museum/guid/MSB:Herp:106183	Pseudacris crucifer	Hylidae	MSB:Herp:106183	DLFW 267	unknown	adult	2022	6	ME	Penobscot	On road - 221 (Hudson Rd) dead	44.994664	-68.88022	6.1875	11.90833	29.04472	1025.98987	26.3	-14.7	41	1.6	-5.73333	18.56667	-6.91667	1051	104	69	10.71446	287	224	271	245	50	-5.015581092	0.374945347	-1.095097307	1.841008864	-0.596564789	-1.747721314	0.304391264	-0.465012422	1.264376869	1.678479759	Liver_toe	Liver_toe	Liver_toe	0	0	0
https://arctos.database.museum/guid/MSB:Herp:106195	Pseudacris crucifer	Hylidae	MSB:Herp:106195	DLFW 279	female	adult	2022	6	ME	Penobscot	On road - Stillwater Ave	44.897884	-68.696621	6.5	11.56667	28.63036	1016.86017	26.6	-13.8	40.4	1.85	-0.65	18.8	-6.51667	1053	99	69	9.14281	286	233	268	251	72	-4.689564667	0.205232154	-1.06035779	2.017440359	-0.476380946	-1.634118155	0.166613282	-0.450260941	1.385547335	1.661105022	Liver_toe	Liver_toe	Liver_toe	0	0	0
https://arctos.database.museum/guid/MSB:Herp:106197	Anaxyrus americanus	Bufonidae	MSB:Herp:106197	DLFW 281	unknown	adult	2022	6	ME	Piscataquis	On road - East Dover Rd	45.176699	-69.158337	5.4375	12.15833	29.0175	1054.54456	25.8	-16.1	41.9	0.91667	-6.98333	18.08333	-8.03333	1080	109	70	12.30841	303	222	279	250	125	-5.44786986	0.534924666	-0.92021116	1.660034577	-0.186847142	-1.898355962	0.434267011	-0.390750317	1.140086483	1.711160172	Liver_toe	Liver_toe	Liver_toe	0	0	1
https://arctos.database.museum/guid/MSB:Herp:106198	Anaxyrus americanus	Bufonidae	MSB:Herp:106198	DLFW 282	unknown	adult	2022	6	ME	Piscataquis	On road - Range Rd	45.180206	-69.14539	5.40833	12.1	28.94737	1054.07617	25.7	-16.1	41.8	0.88333	-7	18.05	-8.06667	1083	110	70	12.30245	302	223	280	250	134	-5.46355776	0.481583768	-0.901885606	1.654879064	-0.137681025	-1.903822543	0.390963358	-0.382968716	1.136545755	1.711789778	Liver_toe	Liver_toe	Liver_toe	0	0	0
https://arctos.database.museum/guid/MSB:Herp:106199	Anaxyrus americanus	Bufonidae	MSB:Herp:106199	DLFW 283	unknown	adult	2022	7	ME	Aroostook	On road - Parsons Rd	46.755201	-68.126582	3.80833	11.81667	27.04043	1136.94128	24.9	-18.8	43.7	16.16667	-4.46667	17.23333	-10.95	927	100	49	19.50429	284	172	281	192	139	-5.837430305	-0.654812496	-2.222419099	0.86966308	-0.110366515	-2.034101568	-0.531595351	-0.943708363	0.597271368	1.99454577	Liver_toe	Liver_toe	Liver_toe	0	0	0
https://arctos.database.museum/guid/MSB:Herp:106200	Rana clamitans	Ranidae	MSB:Herp:106200	DLFW 284	unknown	adult	2022	7	ME	Aroostook	near shore of Aroostook River boat launch	46.776032	-68.155339	3.75417	11.975	27.15419	1143.85205	25	-19.1	44.1	16.18333	-4.55	17.25	-11.1	935	100	50	18.86059	284	175	282	195	146	-5.881866551	-0.522697907	-2.155611872	0.926905671	-0.072126201	-2.049585751	-0.424340982	-0.915339934	0.636584708	1.998285522	Liver_toe	Liver_toe	Liver_toe	0	0	1
https://arctos.database.museum/guid/MSB:Herp:106201	Rana clamitans	Ranidae	MSB:Herp:106201	DLFW 285	unknown	juvenile	2022	7	ME	Aroostook	near shore of Aroostook River boat launch	46.776032	-68.155339	3.75417	11.975	27.15419	1143.85205	25	-19.1	44.1	16.18333	-4.55	17.25	-11.1	935	100	50	18.86059	284	175	282	195	146	-5.881866551	-0.522697907	-2.155611872	0.926905671	-0.072126201	-2.049585751	-0.424340982	-0.915339934	0.636584708	1.998285522	Liver_toe	Liver_toe	Liver_toe	0	0	1
https://arctos.database.museum/guid/MSB:Herp:106202	Rana clamitans	Ranidae	MSB:Herp:106202	DLFW 286	unknown	juvenile	2022	7	ME	Aroostook	near shore of Aroostook River boat launch	46.776032	-68.155339	3.75417	11.975	27.15419	1143.85205	25	-19.1	44.1	16.18333	-4.55	17.25	-11.1	935	100	50	18.86059	284	175	282	195	146	-5.881866551	-0.522697907	-2.155611872	0.926905671	-0.072126201	-2.049585751	-0.424340982	-0.915339934	0.636584708	1.998285522	Liver_toe	Liver_toe	Liver_toe	0	0	0
https://arctos.database.museum/guid/MSB:Herp:106203	Rana clamitans	Ranidae	MSB:Herp:106203	DLFW 287	unknown	adult	2022	7	ME	Aroostook	near shore of Aroostook River boat launch	46.776032	-68.155339	3.75417	11.975	27.15419	1143.85205	25	-19.1	44.1	16.18333	-4.55	17.25	-11.1	935	100	50	18.86059	284	175	282	195	146	-5.881866551	-0.522697907	-2.155611872	0.926905671	-0.072126201	-2.049585751	-0.424340982	-0.915339934	0.636584708	1.998285522	Liver_toe	Liver_toe	Liver_toe	0	0	1
https://arctos.database.museum/guid/MSB:Herp:106205	Rana pipiens	Ranidae	MSB:Herp:106205	DLFW 289	female	adult	2022	7	ME	Aroostook	On road - Parsons Rd - dead	46.767893	-68.148469	3.75833	11.88333	27.0691	1140.91235	24.9	-19	43.9	16.16667	-4.55	17.21667	-11.05	930	100	49	19.16225	283	174	281	192	146	-5.876322132	-0.603608757	-2.206962594	0.896095229	-0.072126201	-2.047653751	-0.490026704	-0.93714505	0.615424566	1.996824342	Liver_toe	Liver_toe	Liver_toe	1	0	0
https://arctos.database.museum/guid/MSB:Herp:106207	Anaxyrus americanus	Bufonidae	MSB:Herp:106207	DLFW 291	unknown	adult	2022	7	ME	Aroostook	On road - West Chapman Rd	46.603224	-68.158344	3.6375	11.65833	26.6172	1128.27332	24.7	-19.1	43.8	16.01667	-9.68333	17.01667	-10.95	945	102	48	20.24091	292	174	287	189	226	-6.069203452	-0.835704387	-2.158521331	0.758970959	0.364905956	-2.114864866	-0.678448517	-0.916575381	0.521249704	1.967261615	Liver_toe	Liver_toe	Liver_toe	0	0	0
https://arctos.database.museum/guid/MSB:Herp:106209	Rana clamitans	Ranidae	MSB:Herp:106209	DLFW 293	unknown	juvenile	2022	7	ME	Aroostook	On road near Conant Rd and lake Christina in a puddle	46.687739	-67.886999	3.75	11.36667	26.49573	1127.05371	24.7	-18.2	42.9	16.08333	-4.53333	17.15	-10.76667	969	102	52	18.76372	296	181	292	202	197	-5.79832534	-1.006233735	-1.92126989	0.904453811	0.206481799	-2.020475115	-0.816889077	-0.81583103	0.621165112	1.98243444	Liver_toe	Liver_toe	Liver_toe	0	0	1
https://arctos.database.museum/guid/MSB:Herp:106210	Rana catesbeiana	Ranidae	MSB:Herp:106210	DLFW 294	female	adult	2022	7	ME	Aroostook	near shore of Monson Pond by boat ramp	46.704706	-67.797721	3.72917	11.325	26.58451	1120.2262	24.5	-18.1	42.6	16	-4.51667	17.01667	-10.71667	1005	106	56	17.79628	304	188	297	219	183	-5.797676807	-1.071472538	-1.607380406	0.985640673	0.130001172	-2.020249128	-0.869851787	-0.68254378	0.676923014	1.985480495	Liver_toe	Liver_toe	Liver_toe	0	0	0
https://arctos.database.museum/guid/MSB:Herp:106211	Rana catesbeiana	Ranidae	MSB:Herp:106211	DLFW 295	male	adult	2022	7	ME	Aroostook	near shore of Monson Pond by boat ramp	46.704706	-67.797721	3.72917	11.325	26.58451	1120.2262	24.5	-18.1	42.6	16	-4.51667	17.01667	-10.71667	1005	106	56	17.79628	304	188	297	219	183	-5.797676807	-1.071472538	-1.607380406	0.985640673	0.130001172	-2.020249128	-0.869851787	-0.68254378	0.676923014	1.985480495	Liver_toe	Liver_toe	Liver_toe	1	0	0
https://arctos.database.museum/guid/MSB:Herp:106212	Rana pipiens	Ranidae	MSB:Herp:106212	DLFW 296	unknown	adult	2022	7	ME	Aroostook	On road near Monson Pond and between Monson Pond and Christina Resevoir	46.702716	-67.857969	3.69167	11.36667	26.55763	1127.09363	24.6	-18.2	42.8	16.01667	-4.58333	17.1	-10.83333	981	104	53	18.87058	300	181	294	208	200	-5.816669031	-1.01984183	-1.826943431	0.887643094	0.222870505	-2.026867128	-0.827936514	-0.775777078	0.609619768	1.985123233	Liver_toe	Liver_toe	Liver_toe	1	0	0
https://arctos.database.museum/guid/MSB:Herp:106213	Anaxyrus americanus	Bufonidae	MSB:Herp:106213	DLFW 297	unknown	juvenile	2022	7	ME	Aroostook	On road - Aroostook Rd near Grafton Sodug Rd	46.654907	-68.419939	3.59167	12.48333	27.55703	1141.24097	25	-20.3	45.3	16	-10.01667	17.01667	-11.3	948	101	50	19.43082	290	174	283	194	169	-6.193115223	-0.202807517	-2.119011996	0.863171613	0.053520544	-2.158042962	-0.164644893	-0.899798487	0.592813127	1.976540171	Liver_toe	Liver_toe	Liver_toe	0	0	1
https://arctos.database.museum/guid/MSB:Herp:106214	Anaxyrus americanus	Bufonidae	MSB:Herp:106214	DLFW 298	male	adult	2022	7	ME	Aroostook	On road - Aroostook Rd	46.723933	-68.464188	3.36667	12.23333	27.18518	1138.26489	24.7	-20.3	45	15.8	-10.13333	16.8	-11.45	959	103	51	20.1522	297	176	290	198	234	-6.272205954	-0.411862578	-2.004085483	0.794801176	0.408609172	-2.185602791	-0.334361719	-0.85099711	0.545857351	1.988932283	Liver_toe	Liver_toe	Liver_toe	1	0	0
https://arctos.database.museum/guid/MSB:Herp:106215	Anaxyrus americanus	Bufonidae	MSB:Herp:106215	DLFW 299	unknown	juvenile	2022	7	ME	Aroostook	On road - Aroostook Rd	46.69841	-68.452732	3.4875	12.375	27.37832	1136.59802	24.9	-20.3	45.2	15.88333	-10.01667	16.88333	-11.33333	953	102	50	20.4019	295	174	288	196	200	-6.223040483	-0.289867131	-2.073150637	0.78031998	0.222870505	-2.16847067	-0.235322356	-0.880324325	0.535911886	1.984350185	Liver_toe	Liver_toe	Liver_toe	0	0	0
https://arctos.database.museum/guid/MSB:Herp:106216	Pseudacris crucifer	Hylidae	MSB:Herp:106216	DLFW 300	unknown	juvenile	2022	7	ME	Aroostook	On road - Aroostook Rd	46.69841	-68.452732	3.4875	12.375	27.37832	1136.59802	24.9	-20.3	45.2	15.88333	-10.01667	16.88333	-11.33333	953	102	50	20.4019	295	174	288	196	200	-6.223040483	-0.289867131	-2.073150637	0.78031998	0.222870505	-2.16847067	-0.235322356	-0.880324325	0.535911886	1.984350185	Liver_toe	Liver_toe	Liver_toe	1	0	1
https://arctos.database.museum/guid/MSB:Herp:106217	Pseudacris crucifer	Hylidae	MSB:Herp:106217	DLFW 301	male	adult	2022	7	ME	Aroostook	On road - W road	46.760073	-68.477413	3.44167	12.06667	26.87453	1143.22278	24.7	-20.2	44.9	15.98333	-10.15	16.93333	-11.41667	961	102	52	18.43928	290	180	286	201	195	-6.257951375	-0.528047934	-1.977376367	0.953656322	0.195555995	-2.180635663	-0.428684286	-0.839655588	0.654956648	1.995420432	Liver_toe	Liver_toe	Liver_toe	0	0	0
https://arctos.database.museum/guid/MSB:Herp:106218	Pseudacris crucifer	Hylidae	MSB:Herp:106218	DLFW 302	unknown	juvenile	2022	7	ME	Aroostook	On road - W road	46.760073	-68.477413	3.44167	12.06667	26.87453	1143.22278	24.7	-20.2	44.9	15.98333	-10.15	16.93333	-11.41667	961	102	52	18.43928	290	180	286	201	195	-6.257951375	-0.528047934	-1.977376367	0.953656322	0.195555995	-2.180635663	-0.428684286	-0.839655588	0.654956648	1.995420432	Liver_toe	Liver_toe	Liver_toe	0	0	0
https://arctos.database.museum/guid/MSB:Herp:106219	Pseudacris crucifer	Hylidae	MSB:Herp:106219	DLFW 303	unknown	adult	2022	7	ME	Aroostook	Near W road and Boat Landing	46.783286	-68.536431	3.30417	12.14167	27.10193	1136.66467	24.5	-20.3	44.8	15.73333	-10.18333	16.71667	-11.48333	966	102	53	18.33039	293	183	290	202	227	-6.301061917	-0.503376326	-1.909002485	0.962331151	0.370368858	-2.195657893	-0.408655174	-0.810621908	0.660914389	1.999587819	Liver_toe	Liver_toe	Liver_toe	1	0	0
https://arctos.database.museum/guid/MSB:Herp:106222	Pseudacris crucifer	Hylidae	MSB:Herp:106222	DLFW 306	female	adult	2022	7	ME	Aroostook	On road - Aroostook Rd	46.71983	-68.460816	3.36667	12.23333	27.18518	1138.26489	24.7	-20.3	45	15.8	-10.13333	16.8	-11.45	959	103	51	20.1522	297	176	290	198	234	-6.272205954	-0.411862578	-2.004085483	0.794801176	0.408609172	-2.185602791	-0.334361719	-0.85099711	0.545857351	1.988195679	Liver_toe	Liver_toe	Liver_toe	1	0	0
https://arctos.database.museum/guid/MSB:Herp:106226	Rana clamitans	Ranidae	MSB:Herp:106226	DLFW 310	unknown	larva	2022	7	NY	Franklin	In Malone Village Park pond	44.837951	-74.285532	5.7375	11.025	26.69492	1095.92249	26.1	-15.2	41.3	17.66667	-7.2	18.7	-8.38333	1051	119	61	18.78806	323	199	320	215	225	-4.974825514	-1.196507261	-1.169416379	0.785228531	0.359443054	-1.733519691	-0.971358521	-0.496570614	0.539283005	1.650345359	Liver_toe	Liver_toe	Liver_toe	0	0	0
https://arctos.database.museum/guid/MSB:Herp:106227	Hyla chrysoscelis-versicolor complex	Hylidae	MSB:Herp:106227	DLFW 311	unknown	larva	2022	7	NY	Franklin	In Malone Village Park pond	44.837951	-74.285532	5.7375	11.025	26.69492	1095.92249	26.1	-15.2	41.3	17.66667	-7.2	18.7	-8.38333	1051	119	61	18.78806	323	199	320	215	225	-4.974825514	-1.196507261	-1.169416379	0.785228531	0.359443054	-1.733519691	-0.971358521	-0.496570614	0.539283005	1.650345359	Liver_toe	Liver_toe	Liver_toe	0	0	0
https://arctos.database.museum/guid/MSB:Herp:106228	Rana clamitans	Ranidae	MSB:Herp:106228	DLFW 312	female	adult	2022	7	NY	Franklin	near shore of Malone Village Park pond	44.838221	-74.285535	5.7375	11.025	26.69492	1095.92249	26.1	-15.2	41.3	17.66667	-7.2	18.7	-8.38333	1051	119	61	18.78806	323	199	320	215	225	-4.974825514	-1.196507261	-1.169416379	0.785228531	0.359443054	-1.733519691	-0.971358521	-0.496570614	0.539283005	1.650393832	Liver_toe	Liver_toe	Liver_toe	0	0	0
https://arctos.database.museum/guid/MSB:Herp:106229	Anaxyrus americanus	Bufonidae	MSB:Herp:106229	DLFW 313	male	adult	2022	7	NY	Franklin	in grass near parking lot of Malone Village Park playground	44.838595	-74.28622	5.7375	11.025	26.69492	1095.92249	26.1	-15.2	41.3	17.66667	-7.2	18.7	-8.38333	1051	119	61	18.78806	323	199	320	215	225	-4.974825514	-1.196507261	-1.169416379	0.785228531	0.359443054	-1.733519691	-0.971358521	-0.496570614	0.539283005	1.650460975	Liver_toe	Liver_toe	Liver_toe	1	0	0
https://arctos.database.museum/guid/MSB:Herp:106230	Hyla chrysoscelis-versicolor complex	Hylidae	MSB:Herp:106230	DLFW 314	unknown	adult	2022	7	NY	Franklin	On road - Foster Road	44.965618	-74.485944	6.2375	10.64167	25.70451	1112.17871	26.6	-14.8	41.4	18.4	-7	19.38333	-8.1	964	97	59	16.01653	283	188	282	201	55	-4.831975566	-1.394251056	-1.860938232	1.273559748	-0.569250279	-1.683742428	-1.13189254	-0.790212329	0.874661453	1.673265184	Liver_toe	Liver_toe	Liver_toe	0	0	0
https://arctos.database.museum/guid/MSB:Herp:106231	Hyla chrysoscelis-versicolor complex	Hylidae	MSB:Herp:106231	DLFW 315	male	adult	2022	7	NY	Franklin	On road - Foster Road	44.967201	-74.49175	6.23333	10.65	25.72464	1113.17188	26.6	-14.8	41.4	18.41667	-7.01667	19.38333	-8.11667	962	96	59	15.69734	282	189	281	202	52	-4.8339713	-1.389348454	-1.866568885	1.309621906	-0.585638985	-1.684437858	-1.127912469	-0.79260328	0.899428393	1.673549377	Liver_toe	Liver_toe	Liver_toe	1	0	0
https://arctos.database.museum/guid/MSB:Herp:106234	Rana clamitans	Ranidae	MSB:Herp:106234	DLFW 318	unknown	adult	2022	7	NY	Franklin	on road - Hwy 30	44.572899	-74.304975	4.575	11.63333	28.51307	1057.13062	24.6	-16.2	40.8	16.1	-7.9	17.05	-8.98333	1096	126	63	19.58917	343	212	342	221	486	-5.356777359	-0.986690293	-0.78688734	0.633674847	1.785260466	-1.866614016	-0.801023157	-0.334136871	0.435198241	1.602761055	Liver_toe	Liver_toe	Liver_toe	0	0	0
https://arctos.database.museum/guid/MSB:Herp:106235	Rana clamitans	Ranidae	MSB:Herp:106235	DLFW 319	unknown	adult	2022	7	NY	Franklin	on road - Hwy 30	44.476183	-74.281779	4.52917	11.725	28.87931	1045.29126	24.5	-16.1	40.6	15.95	-7.76667	16.91667	-8.85	1068	123	61	20.71126	339	200	335	216	501	-5.326576913	-0.945458137	-1.020356178	0.563392465	1.867203995	-1.856090417	-0.767549723	-0.433275011	0.38692937	1.585397807	Liver_toe	Liver_toe	Liver_toe	1	0	0
https://arctos.database.museum/guid/MSB:Herp:106237	Anaxyrus americanus	Bufonidae	MSB:Herp:106237	DLFW 321	unknown	adult	2022	7	NY	Franklin	On road - Keeses Mill Rd	44.434885	-74.269467	4.52917	11.75833	28.74898	1054.12488	24.6	-16.3	40.9	16.03333	-7.91667	16.96667	-8.96667	1076	120	61	19.04746	337	209	331	216	513	-5.365546559	-0.901874739	-0.987371233	0.720702655	1.932758819	-1.869669718	-0.732167485	-0.419268576	0.494967615	1.577983652	Liver_toe	Liver_toe	Liver_toe	0	0	0
https://arctos.database.museum/guid/MSB:Herp:106238	Anaxyrus americanus	Bufonidae	MSB:Herp:106238	DLFW 322	female	adult	2022	7	NY	Franklin	On road - Keeses Mill Rd	44.432788	-74.294547	4.53333	11.78333	28.95168	1047.84265	24.5	-16.2	40.7	15.98333	-7.81667	16.9	-8.88333	1072	119	61	19.00084	335	208	330	216	512	-5.342160536	-0.905497233	-1.016840842	0.738017685	1.927295917	-1.861520661	-0.735108328	-0.431782289	0.506859314	1.577607181	Liver_toe	Liver_toe	Liver_toe	1	0	0
https://arctos.database.museum/guid/MSB:Herp:106239	Anaxyrus americanus	Bufonidae	MSB:Herp:106239	DLFW 323	female	adult	2022	7	NY	Franklin	On road - Keeses Mill Rd	44.432334	-74.299983	4.53333	11.78333	28.95168	1047.84265	24.5	-16.2	40.7	15.98333	-7.81667	16.9	-8.88333	1072	119	61	19.00084	335	208	330	216	512	-5.342160536	-0.905497233	-1.016840842	0.738017685	1.927295917	-1.861520661	-0.735108328	-0.431782289	0.506859314	1.577525675	Liver_toe	Liver_toe	Liver_toe	0	0	0
[truncated: 440 more rows]
[truncated: 9 more columns]
